# Supplementary material for: Precise time-matching in chimpanzee allogrooming does not occur after a short delay
Source: PLoS One. 2018 Sep 11;13(9):e0201810. doi: 10.1371/journal.pone.0201810 (PMC6133271; doi:10.1371/journal.pone.0201810)
Supplement: S1 Supplementary Material — (ZIP) [file pone.0201810.s001.zip]

Archive with 8 entries (8 files):
- chimps.txt
- comovement.csv
- events.csv
- kin.csv
- proxim.csv
- raw_grooming_data.txt
- readme.txt
- sessions.txt
