# Supplementary material for: Precise time-matching in chimpanzee allogrooming does not occur after a short delay
Source: PLoS One. 2018 Sep 11;13(9):e0201810. doi: 10.1371/journal.pone.0201810 (PMC6133271; doi:10.1371/journal.pone.0201810)
Supplement: S1 Supplementary Material — (ZIP) [file pone.0201810.s001.zip › chimps.txt]

AL = Alice
BO = Boris
CR = Chrissie
CL = Cleo
DL = Dylan
ER = Eric
FA = Farthing
FR = Friday
HP = Halfpenny
HI = Heidi
HO = Holly
JT = Jethro
KK = Kan Kan
KT = Kate
KI = Kiki
KY = Kirsty
LA = Layla
LI = Lizzie
MA = Mandy
NI = Nicky
OZ = Ozzy
PA = Patti
RO = Rosie
SA = Sally
SR = Sarah
WH = Whitney
WI = Wilson
ZZ = Zee Zee
