# Supplementary material for: Precise time-matching in chimpanzee allogrooming does not occur after a short delay
Source: PLoS One. 2018 Sep 11;13(9):e0201810. doi: 10.1371/journal.pone.0201810 (PMC6133271; doi:10.1371/journal.pone.0201810)
Supplement: S1 Supplementary Material — (ZIP) [file pone.0201810.s001.zip › comovement.csv]

AL	BO	CR	CL	DL	FA	FR	HP	HI	HO	JT	KK	KT	KI	KY	LA	LI	MA	NI	PA	RO	SA	SR	WH	WI	ZZ
0.09	0.014	0.05	0.063	0.01	0.108	0.072	0.183	0	0	0.049	0.003	0	0.137	0.006	0.015	0.055	0.099	0.008	0.002	0.023	0.098	0.002	0.029	0
NaN	0	0.247	0.002	0.013	0.002	0.034	0.148	0	0	0.011	0	0.003	0.013	0.005	0	0.009	0	0	0.016	0.122	0	0	0.006	0
NaN	NaN	0	0.004	0	0.008	0.014	0.052	0	0	0.007	0	0	0.023	0.022	0.037	0	0	0.02	0.024	0	0.011	0.004	0.016	0.125
NaN	NaN	NaN	0.049	0.051	0.013	0.029	0.084	0.003	0.058	0.073	0.01	0	0	0.015	0.012	0.011	0.152	0.018	0.13	0	0.011	0	0.009	0.025
NaN	NaN	NaN	NaN	0.035	0.043	0.034	0.036	0.067	0.042	0.083	0.024	0.04	0.028	0	0.016	0.005	0.02	0	0.017	0.019	0.07	0.09	0.019	0
NaN	NaN	NaN	NaN	NaN	0.091	0.006	0.032	0.004	0.032	0.038	0.021	0	0	0.534	0	0	0.04	0	0.001	0.003	0.016	0	0.04	0
NaN	NaN	NaN	NaN	NaN	NaN	0.119	0.003	0.003	0.011	0.013	0.027	0	0	0.091	0.02	0.008	0.017	0	0.146	0.035	0.006	0	0.126	0
NaN	NaN	NaN	NaN	NaN	NaN	NaN	0.105	0.054	0	0.008	0.152	0.253	0	0	0.008	0.001	0.123	0	0	0.011	0.125	0	0.081	0
NaN	NaN	NaN	NaN	NaN	NaN	NaN	NaN	0	0	0	0	0.003	0	0.005	0	0	0.082	0	0.012	0.005	0.036	0.002	0.01	0
NaN	NaN	NaN	NaN	NaN	NaN	NaN	NaN	NaN	0.042	0.095	0.005	0	0	0	0	0	0	0.005	0	0	0.172	0	0	0
NaN	NaN	NaN	NaN	NaN	NaN	NaN	NaN	NaN	NaN	0	0	0	0	0	0	0	0	0.01	0	0.004	0.216	0.004	0.087	0
NaN	NaN	NaN	NaN	NaN	NaN	NaN	NaN	NaN	NaN	NaN	0.043	0	0	0.164	0.064	0	0	0.356	0	0.037	0	0.471	0.015	0
NaN	NaN	NaN	NaN	NaN	NaN	NaN	NaN	NaN	NaN	NaN	NaN	0.015	0	0.013	0.002	0	0.017	0.003	0.127	0.002	0.15	0.002	0.049	0.008
NaN	NaN	NaN	NaN	NaN	NaN	NaN	NaN	NaN	NaN	NaN	NaN	NaN	0	0	0	0	0	0	0.013	0.013	0	0	0.017	0
NaN	NaN	NaN	NaN	NaN	NaN	NaN	NaN	NaN	NaN	NaN	NaN	NaN	NaN	0.101	0	0	0	0	0	0	0.011	0	0	0
NaN	NaN	NaN	NaN	NaN	NaN	NaN	NaN	NaN	NaN	NaN	NaN	NaN	NaN	NaN	0	0.004	0.034	0	0.025	0.001	0.001	0	0.017	0
NaN	NaN	NaN	NaN	NaN	NaN	NaN	NaN	NaN	NaN	NaN	NaN	NaN	NaN	NaN	NaN	0	0.005	0	0.119	0.182	0.046	0.035	0.014	0
NaN	NaN	NaN	NaN	NaN	NaN	NaN	NaN	NaN	NaN	NaN	NaN	NaN	NaN	NaN	NaN	NaN	0.009	0	0.002	0.001	0.003	0	0.023	0.762
NaN	NaN	NaN	NaN	NaN	NaN	NaN	NaN	NaN	NaN	NaN	NaN	NaN	NaN	NaN	NaN	NaN	NaN	0.032	0	0	0.045	0	0.003	0
NaN	NaN	NaN	NaN	NaN	NaN	NaN	NaN	NaN	NaN	NaN	NaN	NaN	NaN	NaN	NaN	NaN	NaN	NaN	0	0	0	0.169	0.02	0
NaN	NaN	NaN	NaN	NaN	NaN	NaN	NaN	NaN	NaN	NaN	NaN	NaN	NaN	NaN	NaN	NaN	NaN	NaN	NaN	0.433	0.014	0.007	0.037	0
NaN	NaN	NaN	NaN	NaN	NaN	NaN	NaN	NaN	NaN	NaN	NaN	NaN	NaN	NaN	NaN	NaN	NaN	NaN	NaN	NaN	0.035	0.002	0.007	0
NaN	NaN	NaN	NaN	NaN	NaN	NaN	NaN	NaN	NaN	NaN	NaN	NaN	NaN	NaN	NaN	NaN	NaN	NaN	NaN	NaN	NaN	0.002	0.027	0
NaN	NaN	NaN	NaN	NaN	NaN	NaN	NaN	NaN	NaN	NaN	NaN	NaN	NaN	NaN	NaN	NaN	NaN	NaN	NaN	NaN	NaN	NaN	0	0
NaN	NaN	NaN	NaN	NaN	NaN	NaN	NaN	NaN	NaN	NaN	NaN	NaN	NaN	NaN	NaN	NaN	NaN	NaN	NaN	NaN	NaN	NaN	NaN	0
NaN	NaN	NaN	NaN	NaN	NaN	NaN	NaN	NaN	NaN	NaN	NaN	NaN	NaN	NaN	NaN	NaN	NaN	NaN	NaN	NaN	NaN	NaN	NaN	NaN
