# Supplementary material for: Precise time-matching in chimpanzee allogrooming does not occur after a short delay
Source: PLoS One. 2018 Sep 11;13(9):e0201810. doi: 10.1371/journal.pone.0201810 (PMC6133271; doi:10.1371/journal.pone.0201810)
Supplement: S1 Supplementary Material — (ZIP) [file pone.0201810.s001.zip › events.csv]

session	I	J	start	end	duration	start_time_seconds	end_time_seconds
1	SR	CR	1:00	3:16	136	60	196
1	BO	FR	5:36	7:16	100	336	436
1	BO	FR	7:20	9:15	115	440	555
1	LA	RO	9:20	13:50	270	560	830
1	BO	FR	9:47	10:01	14	587	601
1	FR	CL	12:46	16:50	244	766	1010
1	CL	FR	12:46	16:50	244	766	1010
1	BO	KI	13:48	15:22	94	828	922
1	WI	DL	18:24	20:30	126	1104	1230
1	KK	PA	20:02	21:30	88	1202	1290
1	WI	CL	20:40	23:00	140	1240	1380
1	CL	HI	26:29	34:34	485	1589	2074
1	FA	CL	26:38	27:19	41	1598	1639
1	FR	FA	26:38	27:19	41	1598	1639
1	WH	AL	27:46	30:00	134	1666	1800
1	FA	KI	28:32	29:10	38	1712	1750
1	FR	CL	28:48	29:19	31	1728	1759
1	HI	DL	28:48	29:19	31	1728	1759
1	FR	FA	29:19	34:02	283	1759	2042
1	HI	DL	29:19	30:00	41	1759	1800
1	WH	DL	31:27	32:00	33	1887	1920
1	HO	HP	32:50	34:00	70	1970	2040
1	FR	FA	34:23	2:12	1669	2063	3732
1	CL	HI	34:34	38:00	206	2074	2280
1	KK	HO	35:17	38:57	220	2117	2337
1	SR	WI	37:24	42:00	276	2244	2520
1	KK	HO	38:57	43:24	267	2337	2604
1	JT	KY	41:20	41:25	5	2480	2485
1	SR	WI	42:00	43:02	62	2520	2582
1	WI	SR	42:00	43:02	62	2520	2582
1	SR	HO	43:24	44:24	60	2604	2664
1	HO	SR	55:06	58:20	194	3306	3500
1	SR	HO	55:06	8:55	829	3306	4135
1	HO	SR	58:49	8:55	606	3529	4135
1	RO	CL	0:55	11:14	619	3655	4274
1	CL	RO	0:55	11:14	619	3655	4274
1	WI	HP	1:30	5:40	250	3690	3940
1	AL	KY	3:03	5:50	167	3783	3950
1	FR	FA	3:15	8:00	285	3795	4080
1	HP	HI	4:18	11:26	428	3858	4286
1	WI	HP	6:30	11:26	296	3990	4286
1	HO	SR	9:01	21:00	719	4141	4860
1	SR	HO	9:01	21:00	719	4141	4860
1	RO	CL	11:14	12:01	47	4274	4321
1	HI	HP	11:40	22:47	667	4300	4967
1	HP	HI	11:40	22:47	667	4300	4967
1	KK	WH	12:00	23:30	690	4320	5010
1	WH	KK	12:00	23:30	690	4320	5010
1	FR	FA	13:34	17:15	221	4414	4635
1	FA	FR	13:34	17:15	221	4414	4635
1	WI	HP	13:40	15:00	80	4420	4500
1	HO	SR	16:20	21:30	310	4580	4890
1	SR	HO	16:20	21:30	310	4580	4890
1	RO	LI	16:46	34:00	1034	4606	5640
1	WH	KK	23:00	34:40	700	4980	5680
1	HP	HI	24:00	33:15	555	5040	5595
1	JT	HP	24:55	25:35	40	5095	5135
1	KK	WH	26:00	31:00	300	5160	5460
1	FR	NI	26:50	27:06	16	5210	5226
1	PA	LI	27:40	27:50	10	5260	5270
1	RO	LI	27:40	34:00	380	5260	5640
1	HI	HP	29:10	33:15	245	5350	5595
2	HI	BO	0:00	14:24	864	0	864
2	BO	HI	0:00	12:00	720	0	720
2	WH	KK	0:00	11:00	660	0	660
2	KK	WH	0:00	11:00	660	0	660
2	AL	HI	0:15	0:50	35	15	50
2	ZZ	MA	1:54	14:02	728	114	842
2	LI	CL	3:05	3:20	15	185	200
2	MA	ZZ	3:40	15:30	710	220	930
2	WH	KK	11:05	13:20	135	665	800
2	KK	CL	11:05	20:42	577	665	1242
2	CL	KK	13:20	18:20	300	800	1100
2	WH	WI	13:39	14:30	51	819	870
2	HP	HI	14:24	14:44	20	864	884
2	WH	KK	14:36	15:47	71	876	947
2	BO	ZZ	15:30	20:42	312	930	1242
2	ZZ	BO	15:30	20:42	312	930	1242
2	WI	HP	19:12	19:25	13	1152	1165
2	CL	HI	20:42	25:00	258	1242	1500
2	HI	BO	20:42	25:00	258	1242	1500
2	BO	HI	20:42	25:00	258	1242	1500
2	WH	LA	20:58	21:12	14	1258	1272
2	HP	KI	27:00	29:18	138	1620	1758
2	CL	HI	27:52	29:00	68	1672	1740
2	PA	KK	27:52	29:00	68	1672	1740
2	FR	CR	31:00	32:07	67	1860	1927
2	LA	CL	32:30	33:58	88	1950	2038
2	DL	HI	32:48	34:00	72	1968	2040
2	HP	KI	33:23	35:29	126	2003	2129
2	WH	KK	35:13	35:29	16	2113	2129
2	FA	KK	21:49	29:00	431	4909	5340
2	KK	FA	22:57	29:00	363	4977	5340
2	BO	SA	24:12	24:40	28	5052	5080
2	BO	SA	26:53	30:22	209	5213	5422
2	KK	FA	29:00	35:59	419	5340	5759
2	FA	KK	31:00	35:59	299	5460	5759
2	BO	SA	31:16	32:40	84	5476	5560
2	SA	AL	31:16	32:40	84	5476	5560
2	SR	AL	32:40	37:35	295	5560	5855
2	MA	ZZ	32:57	38:43	346	5577	5923
2	AL	NI	34:03	34:30	27	5643	5670
2	HP	SA	34:36	37:53	197	5676	5873
2	KK	FA	36:00	38:26	146	5760	5906
2	LA	FA	36:00	38:26	146	5760	5906
2	SA	BO	37:53	38:56	63	5873	5936
2	SR	HP	38:00	39:25	85	5880	5965
2	FA	LA	38:26	40:40	134	5906	6040
2	NI	HP	38:56	39:30	34	5936	5970
2	HP	NI	38:56	42:20	204	5936	6140
2	NI	SR	39:30	42:20	170	5970	6140
2	SR	NI	39:30	42:20	170	5970	6140
2	LA	FA	40:50	41:25	35	6050	6085
2	MA	ZZ	41:02	25:00	2638	6062	8700
2	LA	FR	41:30	47:30	360	6090	6450
2	FA	CL	42:30	45:35	185	6150	6335
2	SR	JT	42:39	49:35	416	6159	6575
2	WI	HP	42:48	52:30	582	6168	6750
2	ZZ	MA	46:50	25:00	2290	6410	8700
2	FA	CL	47:00	47:13	13	6420	6433
2	LA	FR	49:11	50:00	49	6551	6600
2	SR	NI	49:42	56:19	397	6582	6979
2	NI	SR	49:42	56:19	397	6582	6979
2	LI	AL	51:18	51:50	32	6678	6710
2	KT	RO	53:29	56:00	151	6809	6960
2	RO	KT	53:29	54:35	66	6809	6875
2	LA	RO	54:35	0:14	339	6875	7214
2	RO	LA	56:00	0:14	254	6960	7214
2	CL	FA	56:24	57:32	68	6984	7052
2	FA	CL	56:24	57:32	68	6984	7052
2	FR	FA	59:05	1:40	155	7145	7300
2	CL	NI	59:29	30:13	1844	7169	9013
2	NI	CL	59:29	30:13	1844	7169	9013
2	LA	KT	0:14	0:31	17	7214	7231
2	KK	WH	5:13	21:18	965	7513	8478
2	WH	KK	5:13	37:00	1907	7513	9420
2	SR	KT	9:40	18:11	511	7780	8291
2	FR	FA	11:36	12:17	41	7896	7937
2	RO	LI	13:54	16:21	147	8034	8181
2	RO	SA	16:56	18:10	74	8216	8290
2	RO	KT	18:11	18:42	31	8291	8322
2	SR	KT	18:11	18:42	31	8291	8322
2	DL	KK	18:49	20:00	71	8329	8400
2	DL	KK	21:18	24:00	162	8478	8640
2	SA	RO	22:15	34:00	705	8535	9240
2	RO	SA	22:15	34:00	705	8535	9240
2	FR	FA	23:49	24:36	47	8629	8676
2	DL	AL	24:00	31:40	460	8640	9100
2	AL	DL	24:00	37:00	780	8640	9420
2	KK	WH	24:00	28:12	252	8640	8892
2	SR	KT	25:26	30:00	274	8726	9000
2	BO	KI	28:57	29:02	5	8937	8942
2	MA	NI	30:13	30:54	41	9013	9054
2	NI	CL	30:13	34:28	255	9013	9268
2	CL	NI	30:13	34:28	255	9013	9268
2	DL	KK	31:40	37:00	320	9100	9420
2	MA	NI	35:17	37:00	103	9317	9420
2	CL	BO	35:54	37:00	66	9354	9420
2	BO	CL	35:54	37:00	66	9354	9420
3	SA	AL	0:00	1:22	82	0	82
3	LI	AL	1:43	6:05	262	103	365
3	WI	HP	18:57	21:41	164	1137	1301
3	WI	LA	22:54	23:55	61	1374	1435
3	WI	LA	24:35	25:16	41	1475	1516
3	WI	LA	26:53	27:30	37	1613	1650
3	FR	HP	27:43	27:58	15	1663	1678
3	WI	HP	27:58	29:30	92	1678	1770
3	FR	HP	27:58	29:30	92	1678	1770
3	WI	HP	30:10	34:08	238	1810	2048
3	FR	HP	30:10	34:08	238	1810	2048
3	KK	CR	41:35	43:58	143	2495	2638
3	WI	KI	41:50	42:19	29	2510	2539
3	HP	KI	42:30	48:00	330	2550	2880
3	HP	HI	48:44	55:00	376	2924	3300
3	AL	BO	52:44	55:00	136	3164	3300
3	BO	AL	52:44	55:00	136	3164	3300
3	NI	HP	56:44	8:50	726	3404	4130
3	AL	HI	57:30	6:04	514	3450	3964
3	HI	AL	57:30	6:04	514	3450	3964
3	ZZ	MA	4:25	25:00	1235	3865	5100
3	AL	DL	6:04	9:00	176	3964	4140
3	DL	AL	6:04	9:26	202	3964	4166
3	WI	DL	6:20	6:50	30	3980	4010
3	HI	DL	7:35	8:10	35	4055	4090
3	LA	HP	7:50	24:00	970	4070	5040
3	HI	HP	9:26	9:57	31	4166	4197
3	DL	HI	9:42	9:57	15	4182	4197
3	DL	HI	9:57	10:26	29	4197	4226
3	AL	HI	9:57	10:26	29	4197	4226
3	HI	HP	10:26	24:00	814	4226	5040
3	MA	ZZ	13:03	25:00	717	4383	5100
3	SA	RO	14:39	20:00	321	4479	4800
3	FR	DL	17:16	20:00	164	4636	4800
3	FR	RO	20:00	21:21	81	4800	4881
3	RO	SA	20:00	29:30	570	4800	5370
3	SA	RO	20:00	29:30	570	4800	5370
3	NI	FA	21:30	21:55	25	4890	4915
3	CL	NI	22:27	25:50	203	4947	5150
3	NI	CL	24:00	25:50	110	5040	5150
3	HI	HP	24:00	43:00	1140	5040	6180
3	WI	FA	25:20	27:00	100	5120	5220
3	FA	LA	25:20	37:01	701	5120	5821
3	LA	FA	25:20	46:11	1251	5120	6371
3	FA	LA	25:20	37:01	701	5120	5821
3	FR	RO	26:25	36:29	604	5185	5789
3	CL	HI	28:00	28:16	16	5280	5296
3	HP	HI	28:00	40:28	748	5280	6028
3	MA	ZZ	28:23	48:27	1204	5303	6507
3	ZZ	MA	28:23	48:27	1204	5303	6507
3	RO	FR	29:30	35:10	340	5370	5710
3	CL	HI	30:09	33:35	206	5409	5615
3	CL	HI	36:40	37:20	40	5800	5840
3	CL	HI	37:55	47:16	561	5875	6436
3	KT	PA	42:20	43:20	60	6140	6200
3	FA	LA	42:44	52:46	602	6164	6766
3	WI	LA	46:11	47:50	99	6371	6470
3	KT	PA	47:34	48:00	26	6454	6480
3	LA	FA	47:50	51:58	248	6470	6718
3	MA	ZZ	48:39	52:30	231	6519	6750
3	ZZ	MA	48:39	52:30	231	6519	6750
3	HO	HP	49:00	50:46	106	6540	6646
3	HP	HO	49:00	50:46	106	6540	6646
3	WI	HI	49:34	52:00	146	6574	6720
3	HI	WI	51:06	51:28	22	6666	6688
3	HP	HO	51:18	52:40	82	6678	6760
3	HO	HP	51:18	52:40	82	6678	6760
3	NI	KT	53:00	55:42	162	6780	6942
3	KT	NI	53:00	55:42	162	6780	6942
3	HI	HP	55:00	55:27	27	6900	6927
4	KK	FR	0:00	9:50	590	0	590
4	FR	KK	0:00	4:10	250	0	250
4	LI	CR	7:57	8:50	53	477	530
4	KT	HP	13:15	17:50	275	795	1070
4	AL	NI	14:00	27:20	800	840	1640
4	FR	AL	14:41	17:45	184	881	1065
4	NI	AL	16:00	27:25	685	960	1645
4	KT	HP	16:13	17:50	97	973	1070
4	CR	AL	17:45	20:26	161	1065	1226
4	FR	AL	18:51	19:20	29	1131	1160
4	CR	AL	20:36	27:20	404	1236	1640
4	KT	HP	21:00	21:20	20	1260	1280
4	DL	FR	21:50	22:37	47	1310	1357
4	DL	RO	22:47	23:12	25	1367	1392
4	FR	RO	23:20	24:09	49	1400	1449
4	RO	FR	23:20	24:09	49	1400	1449
4	KT	HP	24:46	26:22	96	1486	1582
4	HP	KI	24:46	26:22	96	1486	1582
4	PA	CR	27:25	31:30	245	1645	1890
4	CR	AL	27:25	29:16	111	1645	1756
4	AL	NI	27:25	31:18	233	1645	1878
4	WI	HP	27:34	28:12	38	1654	1692
4	HP	KI	27:34	28:12	38	1654	1692
4	MA	DL	28:25	32:20	235	1705	1940
4	CR	PA	29:16	31:30	134	1756	1890
4	WI	DL	29:47	30:07	20	1787	1807
4	KK	KT	30:24	31:30	66	1824	1890
4	AL	NI	32:20	35:30	190	1940	2130
4	DL	NI	32:20	35:30	190	1940	2130
4	SR	FR	33:30	35:00	90	2010	2100
4	FA	RO	33:53	35:40	107	2033	2140
4	RO	BO	33:53	38:19	266	2033	2299
4	MA	KT	34:50	36:21	91	2090	2181
4	BO	RO	35:40	38:19	159	2140	2299
4	DL	RO	35:40	42:01	381	2140	2521
4	WI	PA	36:28	37:49	81	2188	2269
4	MA	ZZ	38:50	43:01	251	2330	2581
4	ZZ	MA	38:50	51:00	730	2330	3060
4	RO	DL	39:50	42:01	131	2390	2521
4	DL	FR	44:04	44:15	11	2644	2655
4	AL	FR	44:34	48:00	206	2674	2880
4	KT	KI	47:26	48:00	34	2846	2880
4	MA	ZZ	47:38	49:17	99	2858	2957
4	ZZ	MA	47:38	49:17	99	2858	2957
4	LI	FR	49:00	51:00	120	2940	3060
4	BO	LA	49:34	50:33	59	2974	3033
4	ZZ	MA	52:15	7:00	885	3135	4020
4	DL	KI	53:28	53:35	7	3208	3215
4	DL	KI	53:55	54:00	5	3235	3240
4	DL	KI	56:38	58:07	89	3398	3487
4	KT	KI	58:39	59:18	39	3519	3558
4	KT	KI	0:14	0:35	21	3614	3635
4	WI	HP	0:50	2:49	119	3650	3769
4	MA	ZZ	2:20	7:00	280	3740	4020
4	CR	WI	9:44	11:44	120	4184	4304
4	HP	FA	10:48	14:57	249	4248	4497
4	FA	HP	10:48	14:57	249	4248	4497
4	CR	WI	13:17	16:45	208	4397	4605
4	LA	FA	13:24	14:10	46	4404	4450
4	SR	JT	13:51	15:00	69	4431	4500
4	LA	FR	14:10	15:00	50	4450	4500
4	KT	NI	15:12	15:56	44	4512	4556
4	NI	KT	15:12	15:56	44	4512	4556
4	AL	FR	15:12	16:07	55	4512	4567
4	FR	AL	15:12	16:07	55	4512	4567
4	KT	SR	15:56	23:20	444	4556	5000
4	SR	KT	15:56	23:20	444	4556	5000
4	WI	NI	16:07	16:45	38	4567	4605
4	FA	HP	16:07	19:05	178	4567	4745
4	HP	SR	16:07	18:02	115	4567	4682
4	NI	KT	17:25	17:41	16	4645	4661
4	NI	KT	18:02	21:00	178	4682	4860
4	FA	HP	18:02	19:05	63	4682	4745
4	KK	CL	18:25	22:00	215	4705	4920
4	CL	KK	18:25	22:00	215	4705	4920
4	FA	HP	19:22	34:10	888	4762	5650
4	BO	AL	21:25	28:42	437	4885	5322
4	WI	KY	21:37	22:00	23	4897	4920
4	HP	FA	22:59	34:10	671	4979	5650
4	SR	KT	25:00	38:30	810	5100	5910
4	KT	SR	25:00	31:40	400	5100	5500
4	KK	WH	27:00	28:19	79	5220	5299
4	WI	LA	27:15	27:50	35	5235	5270
4	AL	FR	28:00	35:42	462	5280	5742
4	FR	AL	28:00	36:00	480	5280	5760
4	WH	KK	28:19	33:30	311	5299	5610
4	LA	WI	30:00	33:00	180	5400	5580
4	WI	LA	30:00	33:00	180	5400	5580
4	KK	WH	31:00	33:00	120	5460	5580
4	SA	KK	33:33	36:20	167	5613	5780
4	KK	SA	33:33	36:20	167	5613	5780
4	FA	LA	34:46	53:00	1094	5686	6780
4	LA	FA	34:46	53:00	1094	5686	6780
4	KT	SR	35:18	38:30	192	5718	5910
4	KK	WH	36:35	38:50	135	5795	5930
4	KT	NI	39:01	48:15	554	5941	6495
4	KK	WH	39:25	47:14	469	5965	6434
4	WH	KK	39:25	56:40	1035	5965	7000
4	DL	FR	40:09	43:44	215	6009	6224
4	CL	NI	40:47	48:15	448	6047	6495
4	NI	KT	40:47	48:15	448	6047	6495
4	LI	SA	42:05	42:20	15	6125	6140
4	FR	AL	42:28	6:58	1470	6148	7618
4	AL	FR	42:28	6:58	1470	6148	7618
4	DL	FR	42:44	43:44	60	6164	6224
4	SA	LI	43:35	59:55	980	6215	7195
4	CL	KT	48:29	54:00	331	6509	6840
4	HP	KT	48:29	54:00	331	6509	6840
4	KT	NI	48:29	54:00	331	6509	6840
4	NI	KT	48:29	54:00	331	6509	6840
4	CL	NI	54:38	4:33	595	6878	7473
4	NI	CL	54:38	4:33	595	6878	7473
4	KT	HP	54:48	3:38	530	6888	7418
4	FA	KT	55:42	55:51	9	6942	6951
4	KK	WH	57:24	0:00	156	7044	7200
4	WH	KK	57:24	0:00	156	7044	7200
4	CR	PA	57:46	2:00	254	7066	7320
4	PA	CR	57:46	2:00	254	7066	7320
4	KK	WH	2:38	7:25	287	7358	7645
4	WH	KK	2:38	16:00	802	7358	8160
4	ZZ	MA	2:55	13:00	605	7375	7980
4	NI	HP	5:14	8:04	170	7514	7684
4	HP	NI	5:14	12:00	406	7514	7920
4	KT	CL	5:14	12:00	406	7514	7920
4	CL	KT	5:14	8:13	179	7514	7693
4	PA	CR	5:40	6:40	60	7540	7600
4	MA	ZZ	7:50	13:00	310	7670	7980
4	WI	HP	8:04	8:35	31	7684	7715
4	CL	KT	8:22	10:34	132	7702	7834
4	KK	WH	9:08	10:05	57	7748	7805
4	DL	LI	18:21	17:55	3574	8301	11875
4	ZZ	MA	18:21	22:07	226	8301	8527
5	SA	LI	0:09	12:20	731	9	740
5	FR	NI	0:20	10:20	600	20	620
5	BO	HP	1:21	3:15	114	81	195
5	MA	LA	1:54	2:01	7	114	121
5	MA	LA	2:10	4:10	120	130	250
5	WI	LA	4:36	5:40	64	276	340
5	DL	KI	6:17	11:15	298	377	675
5	WI	LA	6:41	12:15	334	401	735
5	LA	HP	6:41	7:19	38	401	439
5	LA	HP	7:47	12:15	268	467	735
5	KI	DL	9:32	9:40	8	572	580
5	FR	FA	11:55	16:30	275	715	990
5	DL	AL	12:12	12:24	12	732	744
5	WI	HP	12:29	13:30	61	749	810
5	SA	LI	12:58	13:06	8	778	786
5	LA	RO	14:40	15:30	50	880	930
5	BO	HI	23:55	27:05	190	1435	1625
5	SA	LI	24:43	25:30	47	1483	1530
5	WI	LA	25:49	29:49	240	1549	1789
5	SA	LI	26:46	30:00	194	1606	1800
5	DL	KY	27:50	29:15	85	1670	1755
5	DL	KI	29:38	30:00	22	1778	1800
5	FA	LA	32:04	32:20	16	1924	1940
5	WI	KI	33:31	33:50	19	2011	2030
5	WI	CR	34:50	35:00	10	2090	2100
5	WI	CR	37:04	38:57	113	2224	2337
5	WI	KK	38:57	39:57	60	2337	2397
5	KK	SR	43:00	46:50	230	2580	2810
5	SR	KK	43:40	44:50	70	2620	2690
5	PA	KK	44:50	46:50	120	2690	2810
5	WI	KY	44:55	45:30	35	2695	2730
5	NI	HP	46:23	52:00	337	2783	3120
5	WI	CR	46:44	49:06	142	2804	2946
5	KK	MA	52:15	53:00	45	3135	3180
5	NI	HP	53:10	56:56	226	3190	3416
5	FA	SR	53:31	53:38	7	3211	3218
5	NI	HP	57:58	4:30	392	3478	3870
5	KK	MA	1:06	1:40	34	3666	3700
5	MA	PA	1:18	1:31	13	3678	3691
5	MA	KK	3:13	4:50	97	3793	3890
5	KT	HP	4:30	6:07	97	3870	3967
5	NI	HP	4:30	18:00	810	3870	4680
5	HP	KT	10:38	14:00	202	4238	4440
5	FR	SR	17:46	18:27	41	4666	4707
5	KT	BO	19:25	19:29	4	4765	4769
5	FR	LA	19:54	21:00	66	4794	4860
5	BO	HP	20:11	27:40	449	4811	5260
5	WI	KT	27:26	29:17	111	5246	5357
5	BO	SR	27:50	35:53	483	5270	5753
5	SR	BO	27:50	35:53	483	5270	5753
5	HP	BO	28:30	31:00	150	5310	5460
5	AL	SR	28:30	29:59	89	5310	5399
5	AL	BO	29:59	34:20	261	5399	5660
5	HP	SR	31:00	31:55	55	5460	5515
5	HP	BO	33:34	35:53	139	5614	5753
5	SR	JT	42:44	44:30	106	6164	6270
5	HP	KI	45:54	47:47	113	6354	6467
5	CL	KI	46:11	47:47	96	6371	6467
5	AL	KY	48:24	49:00	36	6504	6540
5	SR	AL	49:46	7:35	1069	6586	7655
5	AL	HP	49:46	55:40	354	6586	6940
5	HP	AL	49:46	55:40	354	6586	6940
5	AL	SR	55:55	7:35	700	6955	7655
5	HP	SR	55:55	5:00	545	6955	7500
5	WI	JT	58:40	59:05	25	7120	7145
5	NI	HP	2:16	7:40	324	7336	7660
5	KT	CR	4:40	6:09	89	7480	7569
5	KT	DL	6:09	7:30	81	7569	7650
5	DL	KT	6:09	7:30	81	7569	7650
5	SR	HP	7:48	19:00	672	7668	8340
5	NI	HP	8:05	19:00	655	7685	8340
5	FR	WH	8:05	8:45	40	7685	7725
5	RO	KT	8:45	8:50	5	7725	7730
5	ZZ	WI	10:39	16:00	321	7839	8160
5	LA	CL	12:08	17:00	292	7928	8220
5	CL	LA	12:08	17:00	292	7928	8220
5	PA	KT	13:10	13:12	2	7990	7992
5	ZZ	CL	17:26	30:50	804	8246	9050
5	CL	ZZ	17:26	20:00	154	8246	8400
5	NI	HP	19:00	20:00	60	8340	8400
5	SA	KT	22:23	25:23	180	8543	8723
5	MA	CL	22:58	28:37	339	8578	8917
5	FR	CL	22:58	23:24	26	8578	8604
5	FR	KY	24:41	25:00	19	8681	8700
5	FR	RO	25:50	25:52	2	8750	8752
5	FR	DL	26:44	27:40	56	8804	8860
5	DL	KI	26:44	27:47	63	8804	8867
5	MA	CL	26:56	28:00	64	8816	8880
5	KK	WH	38:06	38:40	34	9486	9520
5	WH	KK	38:06	38:40	34	9486	9520
5	KK	WH	39:30	40:00	30	9570	9600
5	WH	KK	39:30	40:00	30	9570	9600
5	WH	KK	41:00	41:18	18	9660	9678
5	KK	WH	41:00	42:25	85	9660	9745
5	NI	KY	45:10	45:50	40	9910	9950
5	HP	LA	45:41	45:51	10	9941	9951
5	FR	AL	48:00	53:01	301	10080	10381
5	AL	FR	48:00	51:15	195	10080	10275
5	AL	KY	52:35	55:00	145	10355	10500
5	HP	KI	54:40	2:00	440	10480	10920
5	NI	HP	3:44	3:54	10	11024	11034
5	FA	FR	3:50	4:19	29	11030	11059
5	DL	KI	6:20	6:43	23	11180	11203
5	WI	LA	7:32	8:50	78	11252	11330
5	WI	HI	8:50	10:17	87	11330	11417
5	CL	AL	11:10	15:00	230	11470	11700
5	AL	CL	11:10	15:00	230	11470	11700
5	RO	DL	14:50	15:03	13	11690	11703
5	AL	KY	15:00	19:03	243	11700	11943
5	BO	FR	16:16	16:30	14	11776	11790
5	SR	FR	17:57	21:04	187	11877	12064
5	RO	FR	21:53	23:39	106	12113	12219
5	FR	KT	21:53	23:39	106	12113	12219
5	KT	FR	21:53	21:55	2	12113	12115
5	RO	MA	23:49	27:45	236	12229	12465
5	FA	LA	25:54	33:00	426	12354	12780
5	CL	SR	26:11	40:50	879	12371	13250
5	SR	CL	26:11	45:40	1169	12371	13540
5	LA	KY	27:28	33:00	332	12448	12780
5	DL	FR	28:57	29:27	30	12537	12567
5	RO	FR	28:57	29:27	30	12537	12567
5	DL	KT	29:33	33:50	257	12573	12830
5	MA	BO	31:34	32:00	26	12694	12720
5	FA	LA	34:00	47:23	803	12840	13643
5	FR	WI	34:00	37:00	180	12840	13020
5	WI	FR	34:00	37:00	180	12840	13020
5	LA	KY	36:00	37:23	83	12960	13043
5	CL	SR	41:48	45:40	232	13308	13540
5	WI	FR	43:17	43:53	36	13397	13433
5	DL	FR	44:44	46:20	96	13484	13580
5	FR	DL	44:44	46:20	96	13484	13580
5	SR	NI	45:40	49:40	240	13540	13780
5	NI	CL	45:40	59:34	834	13540	14374
5	CL	NI	45:40	55:17	577	13540	14117
5	DL	RO	46:20	46:30	10	13580	13590
5	RO	DL	46:20	46:30	10	13580	13590
5	AL	FR	47:00	49:40	160	13620	13780
5	FR	DL	47:00	52:04	304	13620	13924
5	DL	FR	47:00	54:40	460	13620	14080
5	LA	FA	49:00	50:40	100	13740	13840
5	JT	FR	49:40	50:33	53	13780	13833
5	AL	DL	49:40	50:33	53	13780	13833
5	RO	SR	49:55	53:19	204	13795	13999
5	SR	RO	49:55	53:19	204	13795	13999
5	AL	FR	50:33	57:34	421	13833	14254
5	FA	LA	51:11	53:25	134	13871	14005
5	LA	FA	51:11	57:11	360	13871	14231
5	FR	AL	52:04	55:58	234	13924	14158
5	MA	ZZ	53:05	0:40	455	13985	14440
5	ZZ	MA	53:05	0:40	455	13985	14440
5	SR	AL	54:14	55:58	104	14054	14158
5	SR	FR	55:58	57:11	73	14158	14231
5	FA	LA	56:12	57:11	59	14172	14231
5	DL	SR	57:11	58:30	79	14231	14310
5	FR	AL	57:11	57:34	23	14231	14254
5	DL	NI	58:59	0:21	82	14339	14421
5	CL	NI	58:59	1:50	171	14339	14510
5	FR	AL	59:00	0:09	69	14340	14409
5	AL	FR	59:00	0:09	69	14340	14409
5	WI	HP	59:09	59:50	41	14349	14390
5	RO	WI	59:18	59:50	32	14358	14390
5	NI	CL	0:20	1:50	90	14420	14510
5	ZZ	MA	0:50	3:00	130	14450	14580
5	LI	KK	1:20	2:20	60	14480	14540
5	WH	KK	1:20	3:20	120	14480	14600
6	KT	RO	3:00	8:00	300	180	480
6	HP	KK	4:09	10:39	390	249	639
6	LA	KK	8:45	9:55	70	525	595
6	NI	HP	8:45	21:00	735	525	1260
6	ZZ	MA	15:28	15:00	3572	928	4500
6	WI	HP	16:15	28:30	735	975	1710
6	KK	WH	17:01	22:40	339	1021	1360
6	PA	KK	20:35	22:40	125	1235	1360
6	KK	PA	22:40	33:00	620	1360	1980
6	HP	NI	26:00	37:30	690	1560	2250
6	WI	HP	28:30	28:40	10	1710	1720
6	KT	NI	28:49	37:00	491	1729	2220
6	MA	ZZ	31:00	15:00	2640	1860	4500
6	BO	KK	34:10	39:10	300	2050	2350
6	KK	BO	34:10	39:10	300	2050	2350
6	DL	FR	38:30	54:00	930	2310	3240
6	FR	DL	38:30	54:00	930	2310	3240
6	HP	KI	38:37	38:57	20	2317	2337
6	KT	KI	38:57	39:00	3	2337	2340
6	HP	KI	39:00	43:29	269	2340	2609
6	WI	FA	39:18	41:40	142	2358	2500
6	BO	HI	39:40	46:00	380	2380	2760
6	HI	BO	39:40	46:00	380	2380	2760
6	AL	BO	42:00	46:00	240	2520	2760
6	KT	HP	43:29	45:05	96	2609	2705
6	KI	KT	44:00	45:05	65	2640	2705
6	HP	NI	45:05	46:05	60	2705	2765
6	BO	CL	46:00	8:25	1345	2760	4105
6	CL	BO	46:00	8:25	1345	2760	4105
6	NI	SR	47:00	59:34	754	2820	3574
6	SR	NI	47:00	12:00	1500	2820	4320
6	KT	FA	47:50	2:00	850	2870	3720
6	HI	BO	48:50	50:40	110	2930	3040
6	SA	FR	51:45	54:00	135	3105	3240
6	FR	DL	51:45	54:00	135	3105	3240
6	DL	FR	51:45	54:00	135	3105	3240
6	SA	DL	54:00	55:34	94	3240	3334
6	DL	SA	54:00	55:34	94	3240	3334
6	HI	BO	56:00	1:02	302	3360	3662
6	DL	KK	56:20	58:10	110	3380	3490
6	KK	DL	56:20	57:40	80	3380	3460
6	FR	KK	56:20	1:02	282	3380	3662
6	SA	DL	58:10	58:43	33	3490	3523
6	DL	SA	58:10	58:43	33	3490	3523
6	FR	HI	1:02	10:54	592	3662	4254
6	HI	SA	1:02	1:49	47	3662	3709
6	KK	DL	1:41	7:18	337	3701	4038
6	DL	KK	1:41	3:58	137	3701	3838
6	HI	KK	2:50	3:18	28	3770	3798
6	SA	DL	2:50	3:58	68	3770	3838
6	HI	FR	3:18	10:54	456	3798	4254
6	SA	DL	4:07	5:10	63	3847	3910
6	SA	KK	5:10	6:30	80	3910	3990
6	KK	SA	5:10	6:30	80	3910	3990
6	DL	KK	6:30	7:18	48	3990	4038
6	KK	DL	6:30	7:18	48	3990	4038
6	DL	FR	9:43	10:54	71	4183	4254
6	DL	HI	10:54	12:30	96	4254	4350
6	HI	DL	10:54	12:30	96	4254	4350
6	BO	HI	13:00	14:00	60	4380	4440
6	HI	BO	13:00	14:00	60	4380	4440
6	LA	FA	14:30	15:10	40	4470	4510
6	LA	FA	15:22	16:30	68	4522	4590
6	FA	NI	15:22	16:30	68	4522	4590
6	NI	FA	15:22	16:30	68	4522	4590
6	FA	NI	16:39	17:59	80	4599	4679
7	ZZ	MA	0:00	4:50	290	0	290
7	DL	KI	11:30	11:33	3	690	693
7	WI	HP	16:00	20:08	248	960	1208
7	BO	HP	20:14	21:45	91	1214	1305
7	FR	HP	20:32	21:45	73	1232	1305
7	WI	HP	21:20	25:00	220	1280	1500
7	BO	HP	22:12	24:16	124	1332	1456
7	SA	LI	24:33	27:00	147	1473	1620
7	WI	KK	26:51	27:51	60	1611	1671
7	WI	HP	30:57	33:00	123	1857	1980
7	SA	LI	32:46	34:00	74	1966	2040
7	HI	HP	34:19	39:00	281	2059	2340
7	HP	HI	34:19	39:00	281	2059	2340
7	DL	KI	37:22	37:53	31	2242	2273
7	KT	FR	40:59	41:50	51	2459	2510
7	WI	HP	42:17	44:00	103	2537	2640
7	KT	KI	46:00	46:40	40	2760	2800
7	WI	HP	46:15	46:46	31	2775	2806
7	WI	HP	47:16	48:25	69	2836	2905
7	WI	HP	50:24	53:50	206	3024	3230
7	WI	HP	54:14	54:35	21	3254	3275
7	FR	FA	56:25	39:24	2579	3385	5964
7	FA	FR	57:46	39:24	2498	3466	5964
7	WI	HP	59:10	4:58	348	3550	3898
7	KK	PA	4:39	5:40	61	3879	3940
7	WI	HP	4:58	6:00	62	3898	3960
7	KT	HP	4:58	6:48	110	3898	4008
7	DL	KK	7:21	7:30	9	4041	4050
7	CL	HP	8:34	13:40	306	4114	4420
7	WI	DL	9:41	9:51	10	4181	4191
7	KT	HP	10:47	14:40	233	4247	4480
7	BO	JT	15:50	16:00	10	4550	4560
7	JT	BO	15:50	16:00	10	4550	4560
7	WI	PA	21:48	23:20	92	4908	5000
7	JT	NI	24:35	29:40	305	5075	5380
7	WI	PA	24:39	25:12	33	5079	5112
7	KT	HP	24:44	26:30	106	5084	5190
7	KT	HP	26:57	45:50	1133	5217	6350
7	WI	PA	27:50	29:50	120	5270	5390
7	DL	KI	28:15	28:54	39	5295	5334
7	KK	PA	29:50	34:00	250	5390	5640
7	JT	NI	30:40	31:50	70	5440	5510
7	DL	SR	31:00	39:54	534	5460	5994
7	SR	DL	31:39	39:54	495	5499	5994
7	KK	PA	34:47	38:20	213	5687	5900
7	BO	CL	36:45	53:30	1005	5805	6810
7	CL	BO	36:45	53:30	1005	5805	6810
7	LA	KK	38:20	41:33	193	5900	6093
7	KK	LA	38:20	41:33	193	5900	6093
7	SR	JT	41:00	50:29	569	6060	6629
7	KK	PA	41:33	41:42	9	6093	6102
7	WI	NI	42:39	43:24	45	6159	6204
7	KK	PA	43:01	49:30	389	6181	6570
7	PA	LA	43:01	45:00	119	6181	6300
7	PA	KT	47:30	49:30	120	6450	6570
7	ZZ	MA	48:39	53:30	291	6519	6810
7	HI	BO	49:15	53:30	255	6555	6810
7	SA	AL	58:28	4:30	362	7108	7470
7	AL	SA	58:28	4:30	362	7108	7470
7	LA	KT	2:35	3:00	25	7355	7380
7	CL	KK	3:45	4:00	15	7425	7440
7	BO	AL	4:30	6:50	140	7470	7610
7	SA	AL	4:53	6:50	117	7493	7610
7	LI	NI	5:00	6:50	110	7500	7610
7	NI	HI	6:30	6:50	20	7590	7610
7	HI	SA	6:30	6:50	20	7590	7610
7	LI	NI	7:03	17:00	597	7623	8220
7	NI	AL	7:03	8:35	92	7623	7715
7	SA	AL	7:03	15:10	487	7623	8110
7	RO	WH	7:54	9:55	121	7674	7795
7	FR	RO	8:18	9:55	97	7698	7795
7	NI	HI	8:35	10:00	85	7715	7800
7	HI	NI	8:35	10:00	85	7715	7800
7	AL	SA	8:35	13:14	279	7715	7994
7	HP	AL	9:00	10:55	115	7740	7855
7	HP	SR	10:55	13:14	139	7855	7994
7	SR	HP	10:55	13:14	139	7855	7994
7	RO	WH	12:01	19:00	419	7921	8340
7	HO	NI	12:45	12:53	8	7965	7973
7	HP	AL	13:14	17:46	272	7994	8266
7	AL	HI	13:14	39:59	1605	7994	9599
7	HI	AL	13:14	17:46	272	7994	8266
7	SR	WI	15:27	21:13	346	8127	8473
7	WI	SR	15:27	21:13	346	8127	8473
7	CR	ZZ	15:46	39:59	1453	8146	9599
7	BO	SA	16:56	21:50	294	8216	8510
7	HI	HP	17:46	20:42	176	8266	8442
7	HP	HI	17:46	24:30	404	8266	8670
7	ZZ	CR	17:58	39:59	1321	8278	9599
7	HI	AL	20:24	39:59	1175	8424	9599
7	SR	HI	22:22	26:13	231	8542	8773
7	DL	SA	24:20	27:00	160	8660	8820
7	HO	SR	26:13	35:17	544	8773	9317
7	MA	ZZ	26:13	30:30	257	8773	9030
7	RO	WH	27:42	31:10	208	8862	9070
7	KT	LA	28:27	29:00	33	8907	8940
7	SR	HO	29:49	38:56	547	8989	9536
7	DL	RO	31:16	34:25	189	9076	9265
7	RO	DL	31:16	34:25	189	9076	9265
7	RO	WH	34:36	39:00	264	9276	9540
7	WI	KI	35:07	35:09	2	9307	9309
7	HO	HP	35:17	38:07	170	9317	9487
7	HP	HO	35:17	38:07	170	9317	9487
7	SA	LI	36:29	39:00	151	9389	9540
7	WI	KI	37:38	37:48	10	9458	9468
7	WI	HP	38:07	38:56	49	9487	9536
7	HO	SR	38:07	39:00	53	9487	9540
7	SR	HO	38:07	39:00	53	9487	9540
7	RO	SA	39:38	42:30	172	9578	9750
7	SA	RO	40:24	42:30	126	9624	9750
7	HO	SR	40:34	43:15	161	9634	9795
7	DL	NI	40:39	43:00	141	9639	9780
7	NI	DL	40:39	42:46	127	9639	9766
7	KT	MA	41:35	43:15	100	9695	9795
8	DL	AL	0:00	4:10	250	0	250
8	LI	AL	0:00	4:10	250	0	250
8	NI	SR	0:00	3:25	205	0	205
8	SR	NI	0:00	3:25	205	0	205
8	KT	JT	1:35	3:00	85	95	180
8	MA	FR	2:22	3:40	78	142	220
8	SR	JT	3:39	4:50	71	219	290
8	AL	LI	4:23	5:57	94	263	357
8	LI	AL	4:23	6:54	151	263	414
8	DL	JT	5:03	6:05	62	303	365
8	SR	DL	5:14	6:05	51	314	365
8	KT	KI	5:43	5:49	6	343	349
8	LI	AL	7:19	14:00	401	439	840
8	KT	KI	7:30	8:01	31	450	481
8	KT	KI	7:30	8:01	31	450	481
8	SA	HP	11:10	14:00	170	670	840
8	SA	FR	14:00	14:17	17	840	857
8	CL	HP	14:40	15:00	20	880	900
8	SA	HP	14:40	15:44	64	880	944
8	KT	HP	31:03	34:50	227	1863	2090
8	KK	WH	32:29	40:00	451	1949	2400
8	FR	HP	32:40	34:50	130	1960	2090
8	WI	HP	35:10	38:00	170	2110	2280
8	KT	HP	36:00	38:00	120	2160	2280
8	FR	SR	38:20	51:17	777	2300	3077
8	SR	FR	38:20	4:00	1540	2300	3840
8	KT	HP	41:20	49:25	485	2480	2965
8	SA	LI	41:37	44:00	143	2497	2640
8	WI	HP	42:43	44:55	132	2563	2695
8	WH	KK	45:26	56:35	669	2726	3395
8	KK	WH	45:26	50:00	274	2726	3000
8	WI	HP	45:40	49:25	225	2740	2965
8	HP	BO	52:55	57:53	298	3175	3473
8	BO	HI	52:55	4:04	669	3175	3844
8	HI	BO	52:55	4:04	669	3175	3844
8	HP	BO	52:55	57:53	298	3175	3473
8	KT	HP	53:15	59:09	354	3195	3549
8	MA	AL	53:38	56:00	142	3218	3360
8	AL	KY	56:00	59:00	180	3360	3540
8	CL	NI	56:41	10:46	845	3401	4246
8	WI	BO	56:46	59:09	143	3406	3549
8	HP	HI	57:53	0:29	156	3473	3629
8	AL	KK	59:33	13:00	807	3573	4380
8	KK	AL	59:33	13:00	807	3573	4380
8	RO	WH	59:33	3:00	207	3573	3780
8	KT	HP	0:29	3:35	186	3629	3815
8	DL	KI	2:00	2:41	41	3720	3761
8	MA	ZZ	2:30	26:20	1430	3750	5180
8	ZZ	MA	2:30	26:20	1430	3750	5180
8	MA	ZZ	2:30	44:27	2517	3750	6267
8	KT	NI	3:35	10:46	431	3815	4246
8	HP	HI	3:49	4:04	15	3829	3844
8	RO	WH	4:19	6:19	120	3859	3979
8	LA	FR	4:35	5:35	60	3875	3935
8	WI	FR	5:41	7:00	79	3941	4020
8	LA	BO	6:02	9:00	178	3962	4140
8	BO	HI	6:02	12:00	358	3962	4320
8	HI	BO	6:02	12:00	358	3962	4320
8	KT	FA	10:46	11:12	26	4246	4272
8	FA	KK	10:46	11:12	26	4246	4272
8	KK	CL	10:46	11:12	26	4246	4272
8	CL	NI	11:12	14:19	187	4272	4459
8	KK	NI	11:12	14:19	187	4272	4459
8	HP	KT	11:12	14:00	168	4272	4440
8	RO	CR	13:14	14:13	59	4394	4453
8	NI	SR	14:19	19:00	281	4459	4740
8	SR	FR	19:15	20:30	75	4755	4830
8	KT	FR	19:15	32:10	775	4755	5530
8	FR	KT	20:30	26:39	369	4830	5199
8	RO	WH	24:18	26:00	102	5058	5160
8	WI	LA	25:00	25:13	13	5100	5113
8	WI	KI	25:30	24:05	3515	5130	8645
8	AL	NI	26:18	27:00	42	5178	5220
8	WI	HP	28:14	28:35	21	5294	5315
8	DL	KK	31:14	34:00	166	5474	5640
8	HP	NI	32:40	36:28	228	5560	5788
8	NI	FA	32:40	43:30	650	5560	6210
8	FR	FA	32:40	36:28	228	5560	5788
8	DL	KK	34:30	36:00	90	5670	5760
8	ZZ	MA	36:20	44:27	487	5780	6267
8	FA	NI	36:28	43:30	422	5788	6210
8	FR	NI	36:28	39:25	177	5788	5965
8	DL	JT	36:36	38:03	87	5796	5883
8	JT	DL	37:39	38:03	24	5859	5883
8	AL	CL	39:02	40:40	98	5942	6040
8	CL	AL	39:02	40:40	98	5942	6040
8	FR	FA	39:25	43:30	245	5965	6210
8	AL	CL	41:40	43:00	80	6100	6180
8	CL	AL	41:40	43:00	80	6100	6180
8	DL	KK	42:27	44:45	138	6147	6285
8	HP	KI	42:50	44:50	120	6170	6290
8	FA	NI	45:35	50:00	265	6335	6600
8	NI	FA	45:35	50:00	265	6335	6600
8	DL	CL	45:52	53:31	459	6352	6811
8	CL	DL	45:52	58:00	728	6352	7080
8	KT	NI	46:21	48:28	127	6381	6508
8	ZZ	DL	47:44	52:49	305	6464	6769
8	KK	KT	51:20	53:00	100	6680	6780
8	KT	KK	51:20	53:00	100	6680	6780
8	KK	KT	53:47	3:22	575	6827	7402
8	DL	CL	54:40	58:00	200	6880	7080
8	LA	FR	54:50	58:44	234	6890	7124
8	FR	LA	54:50	58:44	234	6890	7124
8	SR	AL	55:48	3:22	454	6948	7402
8	LI	NI	56:25	3:22	417	6985	7402
8	PA	NI	56:25	58:00	95	6985	7080
8	WI	HP	56:33	3:22	409	6993	7402
8	DL	ZZ	58:20	3:22	302	7100	7402
8	ZZ	DL	58:20	3:22	302	7100	7402
8	LA	FR	59:25	0:27	62	7165	7227
8	LA	FR	1:23	2:30	67	7283	7350
8	SR	FR	2:26	3:22	56	7346	7402
8	FR	SR	2:26	3:22	56	7346	7402
8	LA	FR	2:26	3:22	56	7346	7402
9	HP	NI	0:00	1:45	105	0	105
9	ZZ	MA	2:58	3:00	2	178	180
9	DL	KI	6:49	7:04	15	409	424
9	WI	HP	8:27	8:35	8	507	515
9	DL	KI	8:58	9:15	17	538	555
9	HP	KI	9:50	15:30	340	590	930
9	KK	SA	10:19	14:50	271	619	890
9	SA	KK	10:19	14:50	271	619	890
9	DL	NI	11:39	11:49	10	699	709
9	WI	HP	16:25	22:50	385	985	1370
9	LA	KI	22:53	23:40	47	1373	1420
9	WI	HP	24:33	25:33	60	1473	1533
9	WI	HP	26:10	30:10	240	1570	1810
9	DL	NI	28:15	29:07	52	1695	1747
9	WH	KK	32:25	35:10	165	1945	2110
9	KK	WH	32:25	35:10	165	1945	2110
9	SA	KT	37:23	38:45	82	2243	2325
9	MA	ZZ	38:03	44:00	357	2283	2640
9	HI	HP	38:55	45:20	385	2335	2720
9	DL	KI	41:45	41:47	2	2505	2507
9	DL	KI	42:08	42:40	32	2528	2560
9	DL	KI	43:08	44:20	72	2588	2660
9	LA	MA	44:00	44:26	26	2640	2666
9	HI	HP	45:33	49:30	237	2733	2970
9	KK	CR	46:59	51:53	294	2819	3113
9	WI	DL	47:55	48:16	21	2875	2896
9	SA	MA	51:00	55:14	254	3060	3314
9	CR	KK	51:44	51:53	9	3104	3113
9	SR	MA	51:57	52:11	14	3117	3131
9	KK	CR	52:50	54:30	100	3170	3270
9	HI	HP	54:50	5:30	640	3290	3930
9	MA	KI	59:06	59:21	15	3546	3561
9	KI	MA	59:06	59:21	15	3546	3561
9	DL	HP	1:20	5:30	250	3680	3930
9	HI	HP	5:40	6:32	52	3940	3992
9	DL	HP	5:40	13:30	470	3940	4410
9	HI	HP	6:43	13:30	407	4003	4410
9	SR	HO	12:57	13:05	8	4377	4385
9	KK	HO	14:45	19:00	255	4485	4740
9	HI	HP	16:17	28:20	723	4577	5300
9	JT	SR	23:39	23:42	3	5019	5022
9	WI	HP	27:19	28:47	88	5239	5327
9	HP	FR	29:06	39:30	624	5346	5970
9	FR	HP	29:06	40:03	657	5346	6003
9	WI	DL	29:34	31:36	122	5374	5496
9	HI	LA	32:55	41:46	531	5575	6106
9	LA	HI	32:55	45:40	765	5575	6340
9	WI	HP	34:23	39:30	307	5663	5970
9	HP	HI	39:30	40:40	70	5970	6040
9	NI	FR	40:30	44:36	246	6030	6276
9	FR	NI	40:30	46:10	340	6030	6370
9	HP	LA	40:40	41:46	66	6040	6106
9	DL	KK	41:05	42:25	80	6065	6145
9	HI	HP	41:46	54:05	739	6106	6845
9	HP	HI	41:46	43:50	124	6106	6230
9	SA	NI	44:30	44:36	6	6270	6276
9	SR	HI	47:02	47:28	26	6422	6448
9	SR	SA	47:30	47:40	10	6450	6460
9	SR	NI	48:05	3:29	924	6485	7409
9	NI	SR	48:05	3:29	924	6485	7409
9	SA	KI	49:35	50:46	71	6575	6646
9	KK	KT	51:25	51:47	22	6685	6707
9	AL	SA	52:13	58:30	377	6733	7110
9	SA	AL	52:13	59:23	430	6733	7163
9	RO	LI	53:05	7:00	835	6785	7620
9	HI	HP	54:30	56:20	110	6870	6980
9	WI	HP	58:30	1:40	190	7110	7300
9	HP	HI	58:30	4:40	370	7110	7480
9	DL	KK	59:30	0:45	75	7170	7245
9	DL	KI	1:15	3:00	105	7275	7380
9	WI	HP	2:45	4:40	115	7365	7480
9	FR	NI	3:05	3:29	24	7385	7409
9	SA	DL	3:39	3:49	10	7419	7429
9	AL	FR	5:40	7:35	115	7540	7655
9	FR	AL	5:40	12:30	410	7540	7950
9	NI	SR	5:40	9:20	220	7540	7760
9	SR	NI	5:40	9:20	220	7540	7760
9	FA	HP	25:22	25:30	8	8722	8730
9	SA	WH	25:57	26:23	26	8757	8783
9	HP	KI	26:40	27:40	60	8800	8860
9	RO	SA	27:00	29:40	160	8820	8980
9	SA	AL	27:00	27:50	50	8820	8870
9	KK	LA	27:00	28:00	60	8820	8880
9	LA	FA	27:00	36:30	570	8820	9390
9	FA	LA	27:00	34:00	420	8820	9240
9	PA	KK	28:00	31:50	230	8880	9110
9	KK	PA	28:00	30:00	120	8880	9000
9	SA	AL	28:34	30:22	108	8914	9022
9	RO	DL	30:22	31:00	38	9022	9060
9	DL	AL	30:22	30:45	23	9022	9045
9	DL	RO	30:45	31:00	15	9045	9060
9	CR	ZZ	30:50	33:50	180	9050	9230
9	WI	AL	32:07	32:17	10	9127	9137
9	HI	HP	32:22	45:22	780	9142	9922
9	WI	AL	32:40	32:50	10	9160	9170
9	DL	KK	32:49	39:20	391	9169	9560
9	LI	RO	33:42	47:41	839	9222	10061
9	RO	FR	33:42	40:01	379	9222	9601
9	FA	LA	36:42	37:00	18	9402	9420
9	KT	LA	36:42	38:37	115	9402	9517
9	LA	KT	37:00	39:37	157	9420	9577
9	KT	LA	39:37	42:40	183	9577	9760
9	RO	LI	40:01	47:41	460	9601	10061
9	FA	LA	41:00	45:22	262	9660	9922
9	MA	WH	41:22	45:22	240	9682	9922
9	DL	HP	41:40	43:23	103	9700	9803
9	WI	HP	44:10	45:22	72	9850	9922
9	FR	LA	44:30	45:22	52	9870	9922
9	FA	LA	44:30	45:22	52	9870	9922
9	FA	LA	45:39	56:50	671	9939	10610
9	KT	CR	45:39	46:10	31	9939	9970
9	WI	HP	47:00	48:20	80	10020	10100
9	HP	HI	47:00	48:20	80	10020	10100
9	HI	HP	47:00	51:22	262	10020	10282
9	SA	AL	47:35	53:17	342	10055	10397
9	RO	SA	47:41	49:27	106	10061	10167
9	WI	HP	48:47	56:50	483	10127	10610
9	LA	CR	49:03	50:18	75	10143	10218
9	CR	LA	49:03	50:18	75	10143	10218
9	MA	NI	50:18	57:18	420	10218	10638
9	HP	HI	52:15	53:30	75	10335	10410
9	LI	AL	52:27	58:00	333	10347	10680
9	RO	AL	53:17	57:20	243	10397	10640
9	SA	KK	53:35	56:40	185	10415	10600
9	AL	KY	54:00	55:21	81	10440	10521
9	AL	KY	56:00	58:00	120	10560	10680
9	MA	RO	57:20	59:10	110	10640	10750
9	RO	SA	57:37	58:00	23	10657	10680
9	SR	JT	58:34	4:30	356	10714	11070
9	FA	LA	59:00	12:20	800	10740	11540
9	WI	HP	59:51	0:40	49	10791	10840
9	AL	FR	0:50	20:07	1157	10850	12007
9	KK	PA	1:04	3:00	116	10864	10980
9	RO	MA	1:15	2:20	65	10875	10940
9	FR	AL	2:54	20:07	1033	10974	12007
9	MA	HI	3:54	5:59	125	11034	11159
9	LA	FA	5:06	12:20	434	11106	11540
9	MA	RO	5:59	8:00	121	11159	11280
9	MA	RO	11:16	12:56	100	11476	11576
9	DL	SA	14:07	14:21	14	11647	11661
9	MA	ZZ	14:50	38:40	1430	11690	13120
9	ZZ	MA	14:50	38:40	1430	11690	13120
9	SA	RO	15:54	21:00	306	11754	12060
9	RO	SA	15:54	21:00	306	11754	12060
9	DL	HP	20:07	25:00	293	12007	12300
9	SA	RO	24:00	35:12	672	12240	12912
9	RO	SA	24:00	30:14	374	12240	12614
9	HI	FR	26:02	27:02	60	12362	12422
9	FR	HI	26:02	27:02	60	12362	12422
9	RO	SA	33:15	35:12	117	12795	12912
9	KT	KI	34:22	37:40	198	12862	13060
9	SA	RO	37:40	42:44	304	13060	13364
9	SR	FR	41:37	42:44	67	13297	13364
9	KT	HI	41:50	42:44	54	13310	13364
10	HP	NI	0:00	1:40	100	0	100
10	NI	HP	0:00	1:40	100	0	100
10	SR	WI	0:00	1:50	110	0	110
10	PA	KK	0:00	3:58	238	0	238
10	KK	PA	0:00	3:58	238	0	238
10	RO	BO	2:58	10:00	422	178	600
10	CL	HI	3:22	5:30	128	202	330
10	MA	BO	3:59	12:29	510	239	749
10	WH	PA	4:18	11:53	455	258	713
10	PA	WH	4:18	11:53	455	258	713
10	KK	PA	4:26	11:53	447	266	713
10	WI	DL	6:40	6:50	10	400	410
10	CR	ZZ	7:00	12:40	340	420	760
10	ZZ	CR	7:00	12:40	340	420	760
10	WI	DL	7:50	8:20	30	470	500
10	DL	KI	7:58	8:46	48	478	526
10	KT	HP	9:12	15:13	361	552	913
10	AL	NI	11:30	15:13	223	690	913
10	SR	NI	11:30	15:13	223	690	913
10	WH	KK	11:53	13:00	67	713	780
10	PA	KK	11:53	13:00	67	713	780
10	BO	HI	12:29	15:37	188	749	937
10	HI	BO	12:29	15:37	188	749	937
10	CR	ZZ	14:40	15:13	33	880	913
10	ZZ	CR	14:40	15:13	33	880	913
10	KK	WH	15:40	22:26	406	940	1346
10	CL	HI	16:02	19:05	183	962	1145
10	HI	CL	16:38	19:05	147	998	1145
10	CR	ZZ	17:00	19:00	120	1020	1140
10	ZZ	CR	17:50	19:00	70	1070	1140
10	RO	BO	18:00	19:20	80	1080	1160
10	BO	AL	18:00	25:25	445	1080	1525
10	AL	BO	18:00	25:25	445	1080	1525
10	HI	BO	20:00	26:26	386	1200	1586
10	CL	HI	20:39	26:26	347	1239	1586
10	SR	WI	21:58	24:30	152	1318	1470
10	MA	ZZ	22:20	26:00	220	1340	1560
10	ZZ	MA	22:20	26:00	220	1340	1560
10	FA	HP	22:39	25:11	152	1359	1511
10	KK	WH	23:50	25:00	70	1430	1500
10	WH	PA	23:50	25:00	70	1430	1500
10	CR	MA	24:00	26:00	120	1440	1560
10	SR	NI	24:40	29:59	319	1480	1799
10	NI	SR	24:40	29:59	319	1480	1799
10	BO	HI	25:25	26:26	61	1525	1586
10	AL	HI	26:01	26:26	25	1561	1586
10	DL	NI	26:26	28:50	144	1586	1730
10	HP	NI	27:05	28:00	55	1625	1680
10	HP	DL	28:33	28:50	17	1713	1730
10	HP	NI	28:50	29:59	69	1730	1799
10	KT	LA	29:37	36:45	428	1777	2205
10	LA	KT	30:17	41:00	643	1817	2460
10	AL	BO	30:40	31:29	49	1840	1889
10	HI	BO	30:40	31:29	49	1840	1889
10	BO	HI	30:40	31:29	49	1840	1889
10	NI	SR	31:08	31:20	12	1868	1880
10	SR	NI	31:08	31:20	12	1868	1880
10	HP	NI	31:08	31:20	12	1868	1880
10	HP	SR	32:18	36:15	237	1938	2175
10	SR	HP	32:18	36:15	237	1938	2175
10	KK	FR	33:04	34:06	62	1984	2046
10	FR	KK	33:04	34:06	62	1984	2046
10	MA	ZZ	33:46	43:00	554	2026	2580
10	ZZ	MA	33:46	43:00	554	2026	2580
10	CL	HI	35:13	35:30	17	2113	2130
10	HI	BO	35:13	35:30	17	2113	2130
10	BO	HI	35:13	35:30	17	2113	2130
10	CL	HI	35:13	43:58	525	2113	2638
10	HI	CL	35:13	38:01	168	2113	2281
10	BO	AL	35:30	43:58	508	2130	2638
10	WI	DL	37:00	38:00	60	2220	2280
10	AL	BO	38:01	43:58	357	2281	2638
10	HI	BO	38:01	43:58	357	2281	2638
10	DL	KK	38:45	41:20	155	2325	2480
10	SR	NI	39:10	43:30	260	2350	2610
10	DL	KK	42:17	43:30	73	2537	2610
10	NI	KT	47:04	50:16	192	2824	3016
10	KT	NI	47:04	50:16	192	2824	3016
10	FA	HP	48:55	49:47	52	2935	2987
10	WH	NI	49:11	50:16	65	2951	3016
11	DL	WI	3:38	4:53	75	218	293
11	WI	DL	3:49	4:20	31	229	260
11	WI	KK	9:20	9:22	2	560	562
11	LA	WI	21:00	21:15	15	1260	1275
11	WI	FR	23:45	24:05	20	1425	1445
11	FR	WI	23:45	24:05	20	1425	1445
11	DL	KI	24:11	24:18	7	1451	1458
11	DL	KI	24:48	25:05	17	1488	1505
11	DL	KI	25:34	25:40	6	1534	1540
11	DL	NI	28:34	30:53	139	1714	1853
11	WI	JT	30:11	30:22	11	1811	1822
11	WI	DL	30:40	30:53	13	1840	1853
11	FR	WI	31:13	32:26	73	1873	1946
11	FA	HP	34:19	34:48	29	2059	2088
11	FR	WI	37:42	40:30	168	2262	2430
11	WI	LA	38:12	38:37	25	2292	2317
11	HI	HP	42:50	49:20	390	2570	2960
11	FA	LA	45:01	45:12	11	2701	2712
11	FA	LA	45:35	52:50	435	2735	3170
11	BO	FR	46:10	49:50	220	2770	2990
11	WI	HP	47:30	48:02	32	2850	2882
11	FR	CL	48:25	49:50	85	2905	2990
11	CL	FR	48:25	49:50	85	2905	2990
11	WI	HP	48:48	49:20	32	2928	2960
11	BO	CL	49:50	50:50	60	2990	3050
11	CL	BO	49:50	50:50	60	2990	3050
11	HP	BO	49:50	50:50	60	2990	3050
11	FR	HP	49:50	51:14	84	2990	3074
11	WI	FR	50:50	51:30	40	3050	3090
11	HP	HI	50:50	51:14	24	3050	3074
11	HI	BO	50:50	51:14	24	3050	3074
11	BO	HI	50:50	51:14	24	3050	3074
11	FR	BO	51:14	52:17	63	3074	3137
11	BO	CL	51:14	1:14	600	3074	3674
11	CL	BO	51:14	1:14	600	3074	3674
11	WI	HP	52:17	59:17	420	3137	3557
11	HP	BO	52:17	59:17	420	3137	3557
11	MA	LA	54:44	56:38	114	3284	3398
11	HP	CL	56:30	57:09	39	3390	3429
11	HP	BO	58:50	1:14	144	3530	3674
11	WI	CL	59:25	59:45	20	3565	3585
11	HP	BO	1:34	2:15	41	3694	3735
11	BO	CL	1:34	14:50	796	3694	4490
11	CL	BO	1:34	14:50	796	3694	4490
11	HP	CL	2:15	9:53	458	3735	4193
11	LI	AL	3:29	3:45	16	3809	3825
11	LI	AL	4:20	6:30	130	3860	3990
11	JT	HP	5:30	7:19	109	3930	4039
11	CR	ZZ	5:48	11:50	362	3948	4310
11	ZZ	CR	5:48	11:50	362	3948	4310
11	LI	DL	6:39	9:14	155	3999	4154
11	DL	LI	6:39	9:14	155	3999	4154
11	FA	HP	7:19	8:53	94	4039	4133
11	FR	BO	7:19	8:04	45	4039	4084
11	DL	CL	9:29	12:28	179	4169	4348
11	HP	BO	9:53	10:30	37	4193	4230
11	WI	DL	9:53	10:30	37	4193	4230
11	FA	LA	10:13	10:50	37	4213	4250
11	HP	BO	11:10	14:10	180	4270	4450
11	MA	ZZ	13:28	15:37	129	4408	4537
11	ZZ	MA	13:28	15:37	129	4408	4537
11	HI	HP	16:37	16:55	18	4597	4615
11	LI	SA	18:45	21:42	177	4725	4902
11	SA	LI	19:21	21:42	141	4761	4902
11	DL	SA	19:21	19:29	8	4761	4769
11	SA	LI	32:30	39:30	420	5550	5970
11	DL	KK	34:00	34:27	27	5640	5667
11	FA	HP	35:40	36:14	34	5740	5774
11	WI	KK	36:48	37:08	20	5808	5828
11	WI	HP	41:50	45:57	247	6110	6357
11	FR	SA	42:18	47:05	287	6138	6425
11	FA	HP	43:40	43:55	15	6220	6235
11	WI	DL	45:58	46:45	47	6358	6405
11	DL	WI	45:58	46:45	47	6358	6405
11	WI	HP	46:45	50:40	235	6405	6640
11	SR	DL	53:10	55:16	126	6790	6916
11	DL	SR	53:10	54:37	87	6790	6877
11	WI	SR	54:10	54:37	27	6850	6877
11	FR	DL	54:28	55:16	48	6868	6916
11	DL	FR	54:37	55:16	39	6877	6916
11	FR	HP	55:24	58:00	156	6924	7080
11	DL	KY	56:52	2:36	344	7012	7356
11	FR	HP	58:03	58:37	34	7083	7117
11	HP	SR	58:03	1:48	225	7083	7308
11	SR	HP	58:03	0:41	158	7083	7241
11	WI	HP	59:00	1:48	168	7140	7308
11	HP	HI	1:48	6:30	282	7308	7590
11	SR	JT	1:49	4:30	161	7309	7470
11	HI	HP	1:54	37:55	2161	7314	9475
11	FR	HI	1:54	5:47	233	7314	7547
11	HP	HI	5:47	6:30	43	7547	7590
11	FR	HI	6:00	6:30	30	7560	7590
11	WI	HP	6:43	9:55	192	7603	7795
11	HP	HI	8:34	17:18	524	7714	8238
11	NI	AL	9:00	15:00	360	7740	8100
11	WI	SR	12:11	15:50	219	7931	8150
11	SR	WI	12:11	18:03	352	7931	8283
11	WI	DL	18:28	18:35	7	8308	8315
11	NI	AL	18:50	20:58	128	8330	8458
11	WI	HP	19:19	23:37	258	8359	8617
11	HP	HI	21:54	37:55	961	8514	9475
11	WI	DL	23:37	25:00	83	8617	8700
11	DL	WI	25:00	25:50	50	8700	8750
11	DL	KT	25:50	30:06	256	8750	9006
11	KT	NI	25:50	26:21	31	8750	8781
11	NI	AL	25:50	26:56	66	8750	8816
11	CL	KT	28:17	28:21	4	8897	8901
11	KT	DL	28:17	30:06	109	8897	9006
11	CL	KT	28:17	28:21	4	8897	8901
11	DL	HP	30:06	36:36	390	9006	9396
11	CL	KT	30:06	33:00	174	9006	9180
11	FA	BO	35:09	37:00	111	9309	9420
11	CL	HI	36:58	37:55	57	9418	9475
11	DL	HP	37:14	37:55	41	9434	9475
11	BO	FA	39:19	40:40	81	9559	9640
11	HP	NI	41:05	41:33	28	9665	9693
11	NI	HP	41:33	42:30	57	9693	9750
11	DL	CL	42:00	42:30	30	9720	9750
11	CL	DL	42:00	42:30	30	9720	9750
11	SR	AL	42:30	43:09	39	9750	9789
11	DL	SR	43:09	50:29	440	9789	10229
11	AL	SR	43:09	6:25	1396	9789	11185
11	CL	FA	43:29	7:15	1426	9809	11235
11	HI	HP	43:59	47:43	224	9839	10063
11	FR	NI	43:59	45:50	111	9839	9950
11	RO	BO	45:40	49:38	238	9940	10178
11	FR	NI	46:45	53:00	375	10005	10380
11	KT	AL	46:45	48:26	101	10005	10106
11	SR	AL	46:45	6:25	1180	10005	11185
11	FA	CL	48:00	7:15	1155	10080	11235
11	KT	FR	48:26	53:00	274	10106	10380
11	HI	BO	48:46	6:25	1059	10126	11185
11	BO	HI	48:46	6:25	1059	10126	11185
11	HP	HI	49:38	2:06	748	10178	10926
11	WI	HP	50:57	57:10	373	10257	10630
11	WI	DL	55:18	59:20	242	10518	10760
11	FR	DL	56:20	4:45	505	10580	11085
11	DL	FR	56:20	4:45	505	10580	11085
11	HO	SR	56:47	58:35	108	10607	10715
11	HP	BO	2:06	4:25	139	10926	11065
11	WI	DL	2:27	3:22	55	10947	11002
11	KT	BO	3:02	3:54	52	10982	11034
11	KT	BO	4:25	5:55	90	11065	11155
11	HP	HI	4:25	6:25	120	11065	11185
11	SR	HO	8:30	13:16	286	11310	11596
11	HO	SR	8:30	13:03	273	11310	11583
11	FA	HP	9:10	9:13	3	11350	11353
11	KT	WI	10:25	10:28	3	11425	11428
11	CL	NI	13:03	15:49	166	11583	11749
11	SA	CL	14:10	15:49	99	11650	11749
12	SR	FA	0:00	1:14	74	0	74
12	HP	KK	0:00	2:16	136	0	136
12	FR	FA	0:45	11:58	673	45	718
12	SR	JT	1:14	6:30	316	74	390
12	JT	SR	1:14	5:38	264	74	338
12	AL	BO	1:58	11:58	600	118	718
12	KK	HP	2:16	4:20	124	136	260
12	HI	HP	2:16	3:12	56	136	192
12	SA	HI	3:12	6:00	168	192	360
12	KK	HP	3:12	4:20	68	192	260
12	HP	KK	4:20	6:30	130	260	390
12	WI	HP	4:20	5:04	44	260	304
12	SR	JT	5:34	6:30	56	334	390
12	LI	WH	7:11	9:20	129	431	560
12	BO	AL	8:00	11:58	238	480	718
12	WI	HP	8:24	11:58	214	504	718
12	HI	HP	10:25	11:58	93	625	718
13	FR	FA	0:00	3:00	180	0	180
13	SA	FR	0:06	3:00	174	6	180
13	KK	BO	1:07	2:09	62	67	129
13	BO	KK	1:07	2:09	62	67	129
13	FR	HP	3:00	3:28	28	180	208
13	CL	HP	3:00	3:28	28	180	208
13	FR	FA	3:28	7:53	265	208	473
13	SA	FR	3:43	4:02	19	223	242
13	WI	DL	4:05	4:20	15	245	260
13	DL	WI	4:05	4:20	15	245	260
13	SA	FR	5:12	7:53	161	312	473
13	WI	HP	5:40	8:00	140	340	480
13	BO	KK	6:20	10:25	245	380	625
13	KK	BO	6:20	10:25	245	380	625
13	MA	ZZ	7:16	28:00	1244	436	1680
13	SR	JT	7:24	10:00	156	444	600
13	SA	FR	7:53	11:22	209	473	682
13	WH	LI	10:00	11:40	100	600	700
13	LI	WH	10:00	11:40	100	600	700
13	SA	NI	11:22	12:48	86	682	768
13	NI	FA	11:22	12:48	86	682	768
13	BO	KK	11:58	16:46	288	718	1006
13	KK	BO	11:58	16:46	288	718	1006
13	ZZ	MA	13:00	28:00	900	780	1680
13	SA	NI	13:36	15:00	84	816	900
13	FR	FA	13:36	23:00	564	816	1380
13	HP	HI	14:07	14:40	33	847	880
13	CL	FA	14:54	19:00	246	894	1140
13	KT	HP	15:49	17:44	115	949	1064
13	SA	KK	16:35	22:19	344	995	1339
13	KT	WI	17:44	18:12	28	1064	1092
13	KT	HP	18:12	21:00	168	1092	1260
13	DL	FA	18:20	20:20	120	1100	1220
13	WI	HP	18:25	21:00	155	1105	1260
13	SA	KK	18:50	21:50	180	1130	1310
13	KK	SA	18:50	21:50	180	1130	1310
13	JT	CL	20:54	22:34	100	1254	1354
13	CL	NI	23:34	28:50	316	1414	1730
13	SR	NI	23:34	43:15	1181	1414	2595
13	KK	SA	23:50	24:00	10	1430	1440
13	SA	KK	23:50	24:00	10	1430	1440
13	WI	HP	24:25	25:45	80	1465	1545
13	FR	FA	24:49	35:00	611	1489	2100
13	FA	FR	24:49	28:32	223	1489	1712
13	KT	WI	25:45	27:56	131	1545	1676
13	KT	HP	27:56	46:20	1104	1676	2780
13	HP	KI	27:56	29:00	64	1676	1740
13	CL	NI	31:35	49:00	1045	1895	2940
13	RO	BO	32:36	44:36	720	1956	2676
13	BO	RO	33:48	44:36	648	2028	2676
13	SA	RO	33:48	34:00	12	2028	2040
13	ZZ	MA	34:27	49:00	873	2067	2940
13	SA	RO	35:03	38:17	194	2103	2297
13	LI	SA	35:21	36:36	75	2121	2196
13	NI	CL	35:49	49:00	791	2149	2940
13	AL	BO	36:36	38:17	101	2196	2297
13	AL	SA	38:17	44:36	379	2297	2676
13	SA	AL	38:17	44:36	379	2297	2676
13	LA	FR	39:29	40:30	61	2369	2430
13	MA	ZZ	39:51	49:00	549	2391	2940
13	HO	SR	41:31	48:20	409	2491	2900
13	SR	HO	43:15	49:00	345	2595	2940
13	RO	AL	43:15	44:16	61	2595	2656
13	AL	BO	43:15	45:47	152	2595	2747
13	RO	BO	44:16	44:36	20	2656	2676
13	BO	AL	44:36	45:07	31	2676	2707
13	SA	RO	44:36	44:50	14	2676	2690
13	SA	AL	44:50	45:07	17	2690	2707
13	SA	BO	45:07	45:47	40	2707	2747
13	RO	AL	45:07	45:47	40	2707	2747
13	LA	FR	45:23	47:37	134	2723	2857
13	LA	FR	48:00	49:00	60	2880	2940
13	FR	LA	48:00	49:00	60	2880	2940
13	NI	CL	49:41	2:32	771	2981	3752
13	CL	NI	49:41	53:21	220	2981	3201
13	WI	DL	49:46	49:58	12	2986	2998
13	KT	FA	50:48	14:09	1401	3048	4449
13	SA	NI	51:50	52:20	30	3110	3140
13	DL	CL	53:21	53:26	5	3201	3206
13	LA	FA	53:35	54:50	75	3215	3290
13	CL	NI	57:26	0:42	196	3446	3642
13	DL	AL	57:40	0:42	182	3460	3642
13	DL	CL	0:42	8:20	458	3642	4100
13	AL	CR	2:18	5:40	202	3738	3940
13	CR	AL	2:18	5:40	202	3738	3940
13	WI	DL	2:18	4:03	105	3738	3843
13	CL	HP	2:32	4:03	91	3752	3843
13	HP	CL	2:32	11:30	538	3752	4290
13	CL	DL	4:03	8:20	257	3843	4100
13	NI	KT	4:25	6:58	153	3865	4018
13	LA	KK	5:40	8:28	168	3940	4108
13	KK	AL	5:40	8:28	168	3940	4108
13	AL	KK	5:40	8:28	168	3940	4108
13	RO	BO	8:09	11:01	172	4089	4261
13	BO	RO	8:09	11:01	172	4089	4261
13	WI	HP	8:20	11:30	190	4100	4290
13	CL	HP	8:20	11:30	190	4100	4290
13	AL	BO	11:01	19:00	479	4261	4740
13	BO	AL	11:01	19:00	479	4261	4740
13	SR	HO	11:21	11:37	16	4281	4297
13	HO	SR	11:21	11:37	16	4281	4297
13	NI	CL	11:30	12:00	30	4290	4320
13	CL	NI	11:30	12:00	30	4290	4320
13	NI	CL	14:09	16:22	133	4449	4582
13	CL	NI	14:09	16:22	133	4449	4582
13	FA	NI	14:09	16:22	133	4449	4582
13	KT	FA	14:09	14:33	24	4449	4473
13	RO	BO	15:23	19:00	217	4523	4740
13	WI	DL	15:30	16:22	52	4530	4582
13	DL	WI	15:30	16:22	52	4530	4582
13	FA	HP	17:35	17:39	4	4655	4659
13	HP	SR	17:39	20:00	141	4659	4800
13	SR	HP	17:39	19:06	87	4659	4746
13	ZZ	MA	17:40	18:45	65	4660	4725
13	HO	MA	17:40	18:45	65	4660	4725
13	KT	KK	18:07	23:00	293	4687	4980
13	KK	KT	18:07	22:30	263	4687	4950
13	HP	SR	19:06	20:00	54	4746	4800
13	MA	ZZ	19:22	20:00	38	4762	4800
13	HP	HO	20:00	21:00	60	4800	4860
13	HO	SR	20:00	26:07	367	4800	5167
13	SR	HO	20:00	28:20	500	4800	5300
13	AL	NI	22:15	28:20	365	4935	5300
13	NI	AL	22:15	28:20	365	4935	5300
13	ZZ	MA	22:30	25:00	150	4950	5100
13	SA	KK	22:30	23:00	30	4950	4980
13	SA	KK	24:30	28:20	230	5070	5300
13	HP	HO	24:55	28:20	205	5095	5300
13	ZZ	MA	25:40	26:33	53	5140	5193
13	KT	HP	25:49	26:07	18	5149	5167
13	MA	ZZ	26:33	27:00	27	5193	5220
13	KK	KT	27:21	28:20	59	5241	5300
14	SR	JT	0:00	6:00	360	0	360
14	JT	SR	0:00	4:00	240	0	240
14	WI	KI	5:03	5:40	37	303	340
14	WI	KI	6:50	7:50	60	410	470
14	ZZ	MA	8:08	25:00	1012	488	1500
14	MA	HO	13:50	14:56	66	830	896
14	HO	MA	13:50	15:05	75	830	905
14	MA	ZZ	15:50	25:00	550	950	1500
14	SA	LI	19:06	19:18	12	1146	1158
14	SR	NI	20:46	30:00	554	1246	1800
14	NI	SR	20:46	30:00	554	1246	1800
14	FA	LA	23:21	30:00	399	1401	1800
14	FR	KK	23:45	35:00	675	1425	2100
14	KK	FR	23:45	35:00	675	1425	2100
14	ZZ	MA	26:25	26:47	22	1585	1607
14	SA	DL	27:15	28:30	75	1635	1710
14	MA	ZZ	27:44	36:00	496	1664	2160
14	ZZ	MA	27:44	36:00	496	1664	2160
14	BO	AL	29:47	36:00	373	1787	2160
14	FA	KT	30:16	31:37	81	1816	1897
14	SA	DL	31:00	32:25	85	1860	1945
14	WI	HP	31:11	32:00	49	1871	1920
14	LA	KY	32:51	36:00	189	1971	2160
14	CL	JT	33:10	34:04	54	1990	2044
14	SA	DL	34:33	35:47	74	2073	2147
14	SA	DL	36:38	40:00	202	2198	2400
14	JT	CL	37:04	38:00	56	2224	2280
14	CL	FA	41:10	41:23	13	2470	2483
14	DL	AL	42:23	45:56	213	2543	2756
14	AL	DL	42:23	45:56	213	2543	2756
14	LA	WH	43:00	45:00	120	2580	2700
14	WH	LA	43:00	43:05	5	2580	2585
14	HO	WH	47:27	49:55	148	2847	2995
14	WH	HO	47:45	49:55	130	2865	2995
14	BO	SR	7:48	8:56	68	4068	4136
14	SR	SA	8:04	8:56	52	4084	4136
14	CL	ZZ	9:00	15:29	389	4140	4529
14	ZZ	CL	9:00	15:29	389	4140	4529
14	AL	KK	12:48	15:40	172	4368	4540
14	KK	AL	12:48	15:40	172	4368	4540
14	SA	SR	16:23	17:10	47	4583	4630
14	CL	ZZ	16:56	24:30	454	4616	5070
14	ZZ	CL	16:56	24:30	454	4616	5070
14	HO	KK	19:00	25:38	398	4740	5138
14	KK	HO	19:00	25:38	398	4740	5138
14	PA	KK	25:38	26:00	22	5138	5160
14	KK	HO	25:38	26:00	22	5138	5160
14	PA	KK	26:20	30:00	220	5180	5400
14	KK	PA	26:20	27:00	40	5180	5220
14	HO	KK	27:00	29:00	120	5220	5340
14	ZZ	CL	28:32	28:50	18	5312	5330
14	KK	PA	29:00	30:00	60	5340	5400
14	HI	FA	36:50	37:00	10	5810	5820
14	FA	HI	36:50	37:00	10	5810	5820
14	SA	FR	45:10	46:00	50	6310	6360
15	WH	PA	0:00	7:03	423	0	423
15	PA	WH	1:03	5:00	237	63	300
15	MA	LA	2:37	4:37	120	157	277
15	BO	FR	3:54	5:00	66	234	300
15	FR	SR	8:48	9:48	60	528	588
15	PA	WH	8:58	14:14	316	538	854
15	WH	PA	9:47	14:14	267	587	854
15	KK	PA	11:35	14:14	159	695	854
15	KK	PA	14:17	20:00	343	857	1200
15	PA	WH	14:17	18:30	253	857	1110
15	WH	PA	14:17	18:30	253	857	1110
15	FA	LA	21:15	36:00	885	1275	2160
15	KK	PA	21:23	23:30	127	1283	1410
15	PA	KK	21:36	23:30	114	1296	1410
15	PA	NI	24:00	24:50	50	1440	1490
15	SA	HI	26:47	27:20	33	1607	1640
15	CL	HO	30:44	30:55	11	1844	1855
15	HO	CL	30:44	30:55	11	1844	1855
15	SR	JT	31:43	32:00	17	1903	1920
15	MA	PA	33:29	34:20	51	2009	2060
15	MA	PA	34:37	35:47	70	2077	2147
15	KT	MA	40:47	41:00	13	2447	2460
15	KT	MA	42:00	42:26	26	2520	2546
15	KT	FR	50:35	53:00	145	3035	3180
15	LA	HP	52:46	53:05	19	3166	3185
15	FA	HP	56:03	57:00	57	3363	3420
15	HO	SR	58:00	2:00	240	3480	3720
15	SA	FA	0:01	0:14	13	3601	3614
15	NI	FA	0:14	2:10	116	3614	3730
15	FA	NI	0:14	2:10	116	3614	3730
15	LA	WH	6:13	6:19	6	3973	3979
16	HP	KI	0:00	9:00	540	0	540
16	DL	MA	5:55	11:00	305	355	660
16	MA	DL	5:55	11:00	305	355	660
16	LI	DL	7:50	11:00	190	470	660
16	LI	WH	12:02	16:00	238	722	960
16	LI	KI	16:17	16:30	13	977	990
16	WH	LI	17:21	26:15	534	1041	1575
16	LI	WH	27:18	32:20	302	1638	1940
16	CR	WH	32:28	38:00	332	1948	2280
16	HO	WH	38:30	48:00	570	2310	2880
16	WI	KI	41:54	42:44	50	2514	2564
16	WI	KI	43:24	44:01	37	2604	2641
16	WI	KI	44:37	53:00	503	2677	3180
16	WH	HO	49:30	49:55	25	2970	2995
16	HO	WH	49:30	49:55	25	2970	2995
17	AL	FR	0:00	13:39	819	0	819
17	FR	AL	0:00	4:22	262	0	262
17	DL	WH	1:27	5:10	223	87	310
17	LA	NI	1:49	2:13	24	109	133
17	NI	LA	1:49	2:13	24	109	133
17	LA	NI	4:15	5:16	61	255	316
17	NI	LA	4:15	5:16	61	255	316
17	KK	FR	4:22	6:15	113	262	375
17	LI	WH	7:15	14:00	405	435	840
17	KK	LI	14:42	15:40	58	882	940
17	LI	WH	15:58	16:10	12	958	970
17	DL	KI	22:02	22:05	3	1322	1325
17	LI	DL	22:12	32:00	588	1332	1920
17	KT	HP	27:27	35:03	456	1647	2103
17	HP	KT	33:20	35:05	105	2000	2105
17	KT	HP	39:20	40:00	40	2360	2400
17	HP	KT	39:20	40:00	40	2360	2400
17	KT	HP	40:13	44:00	227	2413	2640
17	LI	HI	41:13	41:23	10	2473	2483
17	KK	BO	49:52	59:00	548	2992	3540
17	KT	HP	50:17	50:22	5	3017	3022
17	CR	ZZ	53:30	54:00	30	3210	3240
17	LA	KT	55:00	2:44	464	3300	3764
17	NI	FA	57:13	0:45	212	3433	3645
17	FA	NI	57:13	0:45	212	3433	3645
17	SR	FR	58:34	59:27	53	3514	3567
17	HP	NI	58:55	0:45	110	3535	3645
17	MA	ZZ	1:27	2:50	83	3687	3770
17	ZZ	MA	1:27	2:50	83	3687	3770
17	LA	KT	1:45	2:44	59	3705	3764
18	SA	LI	1:27	13:00	693	87	780
18	HP	KI	6:00	8:53	173	360	533
18	HP	NI	9:01	13:40	279	541	820
18	NI	FA	10:09	10:15	6	609	615
18	DL	WH	10:35	13:00	145	635	780
18	ZZ	HP	11:02	11:16	14	662	676
18	DL	KI	13:06	13:38	32	786	818
18	DL	KI	14:03	14:48	45	843	888
18	DL	KI	15:21	15:43	22	921	943
18	DL	KI	15:53	16:03	10	953	963
18	AL	KY	35:04	37:40	156	2104	2260
18	WI	CL	35:16	37:58	162	2116	2278
18	SA	BO	37:14	37:35	21	2234	2255
18	BO	SA	40:00	44:25	265	2400	2665
18	WI	CL	40:00	41:00	60	2400	2460
18	SR	JT	54:08	54:29	21	3248	3269
18	JT	DL	0:25	1:25	60	3625	3685
18	CL	HP	21:11	34:30	799	4871	5670
18	HP	CL	24:10	25:50	100	5050	5150
18	HP	CL	26:09	34:30	501	5169	5670
18	SR	AL	26:30	26:40	10	5190	5200
18	SA	AL	27:00	37:20	620	5220	5840
18	MA	DL	29:35	33:40	245	5375	5620
18	LI	KT	33:15	35:42	147	5595	5742
18	CL	KY	34:58	35:53	55	5698	5753
18	BO	JT	36:45	37:13	28	5805	5833
18	AL	NI	37:30	37:35	5	5850	5855
18	SR	AL	37:44	39:30	106	5864	5970
18	LI	WH	38:45	50:00	675	5925	6600
18	BO	JT	39:50	41:04	74	5990	6064
18	NI	JT	39:50	40:00	10	5990	6000
18	SR	CL	40:13	56:36	983	6013	6996
18	CL	SR	40:13	56:36	983	6013	6996
18	FA	CR	40:33	40:44	11	6033	6044
18	RO	LI	41:14	50:00	526	6074	6600
18	BO	JT	43:04	44:00	56	6184	6240
18	DL	KI	44:19	44:21	2	6259	6261
18	FA	JT	48:00	55:00	420	6480	6900
18	JT	FA	48:00	55:00	420	6480	6900
18	KI	HP	53:43	53:55	12	6823	6835
18	RO	LI	55:48	57:30	102	6948	7050
18	BO	JT	57:23	58:00	37	7043	7080
18	BO	SA	6:38	32:30	1552	7598	9150
18	DL	KI	12:16	12:39	23	7936	7959
18	LA	FR	13:03	13:09	6	7983	7989
18	LA	FR	13:36	20:00	384	8016	8400
18	DL	KI	14:07	21:45	458	8047	8505
18	BO	SA	15:26	30:00	874	8126	9000
18	LI	FA	19:00	19:30	30	8340	8370
18	FA	LI	19:00	19:30	30	8340	8370
18	DL	KI	21:58	24:53	175	8518	8693
18	LA	FR	23:12	33:00	588	8592	9180
18	LI	AL	23:56	28:00	244	8636	8880
18	KI	DL	24:23	26:58	155	8663	8818
18	DL	KI	24:23	26:58	155	8663	8818
18	KT	CR	24:44	28:50	246	8684	8930
18	CR	AL	31:03	33:50	167	9063	9230
18	LI	AL	31:03	33:50	167	9063	9230
18	BO	SA	34:43	36:00	77	9283	9360
18	BO	SA	38:55	41:30	155	9535	9690
18	RO	LI	39:30	41:30	120	9570	9690
18	DL	JT	42:00	44:00	120	9720	9840
18	JT	DL	42:00	44:00	120	9720	9840
18	SA	RO	42:53	43:50	57	9773	9830
18	RO	SA	42:53	43:50	57	9773	9830
18	LI	RO	44:32	51:36	424	9872	10296
18	FA	LA	45:00	51:03	363	9900	10263
18	LA	FA	45:00	51:03	363	9900	10263
18	MA	ZZ	1:00	5:40	280	10860	11140
18	ZZ	MA	1:00	5:40	280	10860	11140
18	ZZ	MA	7:35	8:47	72	11255	11327
18	MA	ZZ	8:47	10:20	93	11327	11420
18	SR	MA	10:20	13:30	190	11420	11610
18	ZZ	MA	10:20	13:00	160	11420	11580
18	MA	SR	13:00	13:30	30	11580	11610
18	FR	FA	13:00	24:00	660	11580	12240
18	FA	FR	13:00	24:00	660	11580	12240
18	ZZ	MA	14:22	36:00	1298	11662	12960
18	KT	KK	16:21	18:00	99	11781	11880
18	BO	AL	19:25	34:12	887	11965	12852
18	AL	BO	19:25	34:12	887	11965	12852
18	RO	BO	20:55	23:12	137	12055	12192
18	KK	PA	21:08	22:37	89	12068	12157
18	RO	AL	23:12	25:46	154	12192	12346
18	FA	HP	24:03	24:30	27	12243	12270
18	FA	FR	24:30	25:30	60	12270	12330
18	MA	ZZ	26:01	36:00	599	12361	12960
18	SR	JT	27:26	31:30	244	12446	12690
18	JT	SR	27:26	29:50	144	12446	12590
18	RO	BO	27:50	34:12	382	12470	12852
18	HP	NI	30:20	35:01	281	12620	12901
18	NI	HP	31:36	35:01	205	12696	12901
18	SR	CL	32:00	40:12	492	12720	13212
18	CL	SR	32:00	35:01	181	12720	12901
18	SA	AL	32:32	34:12	100	12752	12852
18	MA	WI	35:50	39:35	225	12950	13175
18	KK	ZZ	35:50	48:15	745	12950	13695
18	ZZ	KK	35:50	48:15	745	12950	13695
18	SA	RO	37:04	39:12	128	13024	13152
18	RO	DL	37:04	39:00	116	13024	13140
18	DL	RO	37:04	39:00	116	13024	13140
18	BO	AL	37:30	41:44	254	13050	13304
18	AL	BO	37:30	41:44	254	13050	13304
18	LA	NI	38:26	44:27	361	13106	13467
18	DL	RO	40:49	41:12	23	13249	13272
18	DL	RO	41:50	44:50	180	13310	13490
18	RO	DL	41:50	47:00	310	13310	13620
18	SR	CL	42:30	46:23	233	13350	13583
18	LA	NI	42:40	48:20	340	13360	13700
18	RO	DL	44:50	47:00	130	13490	13620
18	NI	LA	45:36	48:20	164	13536	13700
18	JT	SR	46:23	47:50	87	13583	13670
18	SR	BO	46:23	48:51	148	13583	13731
18	BO	CL	46:23	6:50	1227	13583	14810
18	CL	BO	46:23	6:50	1227	13583	14810
18	LA	KK	46:50	48:15	85	13610	13695
18	KK	LA	48:20	56:10	470	13700	14170
18	LA	KK	48:20	56:10	470	13700	14170
18	SR	HP	48:51	52:20	209	13731	13940
18	JT	HP	49:23	50:30	67	13763	13830
18	CR	DL	50:30	56:30	360	13830	14190
18	HP	BO	52:50	55:10	140	13970	14110
18	HP	SR	52:55	54:44	109	13975	14084
18	SR	FA	52:55	54:44	109	13975	14084
18	FA	SR	52:55	54:44	109	13975	14084
18	HP	BO	54:44	55:10	26	14084	14110
18	SR	HP	55:10	56:40	90	14110	14200
18	HP	SR	55:10	56:40	90	14110	14200
18	NI	CL	6:50	19:43	773	14810	15583
18	CL	NI	6:50	20:00	790	14810	15600
18	HP	BO	14:09	15:36	87	15249	15336
18	BO	HP	14:09	14:15	6	15249	15255
18	HP	BO	15:36	17:20	104	15336	15440
18	CL	NI	19:43	20:00	17	15583	15600
18	NI	AL	19:43	20:00	17	15583	15600
18	AL	FA	19:43	36:10	987	15583	16570
18	NI	CL	20:15	27:20	425	15615	16040
18	CL	NI	20:15	27:20	425	15615	16040
18	FA	AL	20:30	22:07	97	15630	15727
18	HP	NI	21:50	23:50	120	15710	15830
18	KK	HO	25:53	26:00	7	15953	15960
18	DL	CL	29:20	32:15	175	16160	16335
18	HP	CL	31:30	32:15	45	16290	16335
18	HP	NI	33:00	36:00	180	16380	16560
18	SA	HI	43:03	44:03	60	16983	17043
18	SR	FR	54:00	58:30	270	17640	17910
18	FR	SR	54:00	6:00	720	17640	18360
18	KT	FA	57:26	58:01	35	17846	17881
18	LA	KT	57:56	58:01	5	17876	17881
18	LA	WI	1:05	1:30	25	18065	18090
18	KK	PA	3:11	5:00	109	18191	18300
18	KY	AL	3:42	3:52	10	18222	18232
18	LA	KT	5:40	11:58	378	18340	18718
18	DL	HP	7:26	13:28	362	18446	18808
18	FR	SR	7:54	13:40	346	18474	18820
18	WI	HP	7:59	9:02	63	18479	18542
18	CL	HI	9:44	13:40	236	18584	18820
18	HP	DL	10:50	12:20	90	18650	18740
18	SR	FR	12:00	13:40	100	18720	18820
18	FR	KK	16:55	17:20	25	19015	19040
19	WH	PA	0:00	0:25	25	0	25
19	WH	PA	1:14	13:50	756	74	830
19	RO	ZZ	21:56	27:00	304	1316	1620
19	ZZ	RO	21:56	27:50	354	1316	1670
19	KK	PA	28:06	31:15	189	1686	1875
19	KK	PA	33:00	38:30	330	1980	2310
19	LI	ZZ	37:19	37:51	32	2239	2271
19	SA	LI	10:00	15:13	313	4200	4513
19	LI	SA	10:00	18:21	501	4200	4701
19	RO	LI	13:00	14:51	111	4380	4491
19	SA	RO	15:13	15:23	10	4513	4523
19	SA	LI	16:20	18:21	121	4580	4701
19	RO	LI	17:00	17:51	51	4620	4671
19	KI	HP	25:00	31:00	360	5100	5460
19	SR	WI	25:17	25:50	33	5117	5150
19	WI	SR	25:17	25:50	33	5117	5150
19	HP	KI	25:33	31:00	327	5133	5460
19	JT	KT	25:49	26:30	41	5149	5190
19	SR	WI	26:38	29:04	146	5198	5344
19	WI	SR	26:38	29:04	146	5198	5344
19	KK	SR	29:56	31:00	64	5396	5460
19	BO	WI	30:47	30:51	4	5447	5451
19	MA	KT	31:18	38:20	422	5478	5900
19	HP	KI	31:50	33:05	75	5510	5585
19	KI	HP	31:50	35:00	190	5510	5700
19	FA	LA	34:03	52:00	1077	5643	6720
19	AL	KY	35:53	40:01	248	5753	6001
19	FR	KK	36:31	53:40	1029	5791	6820
19	KK	FR	36:31	53:40	1029	5791	6820
19	BO	SA	38:20	39:30	70	5900	5970
19	KT	SA	38:20	45:00	400	5900	6300
19	PA	AL	40:01	40:10	9	6001	6010
19	DL	WH	40:50	47:15	385	6050	6435
19	LI	WH	40:50	47:15	385	6050	6435
19	MA	LA	42:50	46:30	220	6170	6390
19	AL	KY	43:25	45:29	124	6205	6329
19	HP	AL	45:29	47:08	99	6329	6428
19	AL	HP	45:29	47:08	99	6329	6428
19	KT	CL	46:27	47:27	60	6387	6447
19	CL	KT	46:27	47:27	60	6387	6447
19	LA	MA	46:30	48:19	109	6390	6499
19	RO	LI	46:45	53:40	415	6405	6820
19	LI	WH	46:45	53:40	415	6405	6820
19	SA	FR	47:38	51:11	213	6458	6671
19	AL	KY	47:50	53:40	350	6470	6820
19	HP	KT	48:11	48:14	3	6491	6494
19	LA	FA	48:19	52:00	221	6499	6720
19	SR	RO	48:46	48:54	8	6526	6534
19	RO	SR	48:46	48:54	8	6526	6534
19	SR	JT	48:56	53:40	284	6536	6820
19	MA	ZZ	50:58	8:27	1049	6658	7707
19	KT	HP	51:06	51:30	24	6666	6690
19	KK	FR	51:11	53:40	149	6671	6820
19	FR	KK	51:11	53:40	149	6671	6820
19	SA	FR	52:46	53:40	54	6766	6820
19	FA	LA	54:34	12:30	1076	6874	7950
19	SR	JT	55:23	57:00	97	6923	7020
19	AL	KK	55:48	59:50	242	6948	7190
19	LI	WH	55:50	0:00	250	6950	7200
19	SA	FR	56:43	3:00	377	7003	7380
19	DL	KK	56:50	1:17	267	7010	7277
19	AL	KK	56:50	57:54	64	7010	7074
19	FR	SA	57:41	3:00	319	7061	7380
19	KK	DL	57:54	1:17	203	7074	7277
19	AL	HP	59:30	4:22	292	7170	7462
19	HP	AL	59:30	2:19	169	7170	7339
19	KT	DL	59:56	3:18	202	7196	7398
19	SR	HP	2:19	9:01	402	7339	7741
19	HP	SR	2:19	9:01	402	7339	7741
19	SA	DL	3:18	4:00	42	7398	7440
19	AL	KY	4:22	5:18	56	7462	7518
19	SA	HP	5:00	5:14	14	7500	7514
19	DL	KK	7:01	10:07	186	7621	7807
19	SA	KK	7:01	10:07	186	7621	7807
19	HP	JT	7:34	8:00	26	7654	7680
19	SR	JT	7:34	8:00	26	7654	7680
19	ZZ	MA	8:27	8:41	14	7707	7721
19	LA	MA	8:27	8:40	13	7707	7720
19	MA	ZZ	8:40	21:00	740	7720	8460
19	KK	KT	10:07	13:50	223	7807	8030
19	BO	KK	13:55	22:45	530	8035	8565
19	KK	BO	13:55	22:45	530	8035	8565
19	SA	BO	16:30	17:53	83	8190	8273
19	BO	SA	16:30	17:53	83	8190	8273
19	KT	BO	16:30	17:53	83	8190	8273
19	RO	LA	17:17	22:05	288	8237	8525
19	LA	WH	17:17	19:26	129	8237	8366
19	WI	CL	17:44	18:00	16	8264	8280
19	ZZ	MA	18:12	21:00	168	8292	8460
19	WI	CL	19:11	24:40	329	8351	8680
19	CL	BO	19:11	24:40	329	8351	8680
19	BO	CL	19:11	24:40	329	8351	8680
19	LA	RO	19:26	22:05	159	8366	8525
19	MA	NI	21:00	29:00	480	8460	8940
19	KK	HI	22:45	26:00	195	8565	8760
19	HI	KK	22:45	26:00	195	8565	8760
19	SA	RO	23:25	34:10	645	8605	9250
19	HP	KI	24:10	24:18	8	8650	8658
19	LA	PA	24:40	26:00	80	8680	8760
19	CL	BO	24:40	37:27	767	8680	9447
19	BO	CL	24:40	37:27	767	8680	9447
19	SR	JT	25:50	30:00	250	8750	9000
19	HP	BO	27:09	37:27	618	8829	9447
19	LA	FA	28:45	44:42	957	8925	9882
19	MA	ZZ	29:33	30:00	27	8973	9000
19	RO	SA	32:18	37:00	282	9138	9420
19	SA	KK	34:10	34:21	11	9250	9261
19	WI	CL	37:27	43:30	363	9447	9810
19	HP	BO	38:00	43:37	337	9480	9817
19	BO	HP	38:00	43:37	337	9480	9817
19	RO	SA	38:41	41:00	139	9521	9660
19	SR	NI	38:50	41:00	130	9530	9660
19	SR	HP	41:00	43:37	157	9660	9817
19	KT	JT	43:13	43:23	10	9793	9803
19	KT	JT	43:30	45:20	110	9810	9920
19	JT	KT	43:30	45:20	110	9810	9920
19	SR	CL	43:37	51:20	463	9817	10280
19	CL	SR	43:37	51:20	463	9817	10280
19	FA	LA	44:37	58:51	854	9877	10731
19	HP	NI	45:15	1:26	971	9915	10886
19	PA	SA	45:20	45:25	5	9920	9925
19	KT	JT	47:52	49:00	68	10072	10140
19	JT	KT	47:52	49:00	68	10072	10140
19	RO	BO	47:53	54:17	384	10073	10457
19	PA	WH	48:21	50:00	99	10101	10200
19	LA	FA	49:04	0:40	696	10144	10840
19	RO	FR	55:16	56:00	44	10516	10560
20	FA	NI	0:00	10:42	642	0	642
20	CR	NI	0:00	10:42	642	0	642
20	LA	FR	1:07	6:45	338	67	405
20	FR	LA	1:07	5:58	291	67	358
20	ZZ	WH	2:00	12:56	656	120	776
20	KY	WH	4:50	6:00	70	290	360
20	PA	CL	7:14	7:30	16	434	450
20	CL	MA	9:00	10:45	105	540	645
20	CR	FR	10:42	14:00	198	642	840
20	FR	CR	10:42	14:00	198	642	840
21	KK	WH	0:00	4:50	290	0	290
21	KK	ZZ	6:20	8:23	123	380	503
21	ZZ	KK	6:20	15:11	531	380	911
21	PA	ZZ	8:23	15:11	408	503	911
21	SR	HO	8:53	20:47	714	533	1247
21	HO	SR	8:53	12:30	217	533	750
21	DL	KK	9:27	14:00	273	567	840
21	LA	AL	11:05	18:50	465	665	1130
21	HP	KK	11:43	14:00	137	703	840
21	FR	AL	13:44	16:45	181	824	1005
21	DL	KK	15:11	15:50	39	911	950
21	SR	HO	15:41	20:47	306	941	1247
21	HO	SR	15:41	20:47	306	941	1247
21	KK	DL	16:03	17:23	80	963	1043
21	DL	HP	17:23	26:50	567	1043	1610
21	KT	WI	18:24	22:00	216	1104	1320
21	FR	CL	20:20	40:56	1236	1220	2456
21	CL	FR	20:20	40:56	1236	1220	2456
21	AL	BO	21:23	28:58	455	1283	1738
21	BO	AL	21:23	28:58	455	1283	1738
21	HI	AL	21:46	28:58	432	1306	1738
21	SR	HO	22:09	26:25	256	1329	1585
21	HO	JT	22:09	26:25	256	1329	1585
21	HP	DL	22:28	26:50	262	1348	1610
21	LA	CL	24:17	24:34	17	1457	1474
21	DL	KY	26:50	27:21	31	1610	1641
21	HP	KK	27:58	32:00	242	1678	1920
21	HI	BO	29:00	30:16	76	1740	1816
21	BO	HI	29:00	30:16	76	1740	1816
21	SA	KT	31:00	40:00	540	1860	2400
21	DL	HP	33:04	40:00	416	1984	2400
21	HP	DL	33:04	40:00	416	1984	2400
21	KK	PA	33:17	37:00	223	1997	2220
21	PA	KK	33:17	36:46	209	1997	2206
21	LA	KY	35:36	40:20	284	2136	2420
21	RO	BO	35:44	45:39	595	2144	2739
21	BO	HI	35:44	51:25	941	2144	3085
21	HI	BO	35:44	51:25	941	2144	3085
21	CL	NI	40:56	41:35	39	2456	2495
21	NI	CL	40:56	41:35	39	2456	2495
21	LA	NI	40:56	41:35	39	2456	2495
21	LA	WI	41:35	48:27	412	2495	2907
21	HP	DL	43:27	45:39	132	2607	2739
21	MA	CL	43:46	45:39	113	2626	2739
21	CL	NI	43:46	47:00	194	2626	2820
21	NI	CL	43:46	47:00	194	2626	2820
21	SR	FR	44:41	45:39	58	2681	2739
21	HP	BO	45:39	52:50	431	2739	3170
21	MA	HP	45:39	47:33	114	2739	2853
21	KT	SA	46:25	53:44	439	2785	3224
21	MA	HI	47:33	49:30	117	2853	2970
21	JT	WI	48:07	48:27	20	2887	2907
21	LA	WI	49:26	51:50	144	2966	3110
21	CL	NI	49:39	54:17	278	2979	3257
21	NI	CL	49:39	50:26	47	2979	3026
21	BO	HP	51:25	52:50	85	3085	3170
21	LA	CL	51:50	52:50	60	3110	3170
21	MA	NI	51:50	54:17	147	3110	3257
21	HI	BO	52:50	59:00	370	3170	3540
21	BO	HI	52:50	59:00	370	3170	3540
21	LA	WI	52:50	5:00	730	3170	3900
21	HP	HI	53:26	59:00	334	3206	3540
21	SA	KT	53:44	56:00	136	3224	3360
21	MA	HP	54:25	55:13	48	3265	3313
21	MA	ZZ	56:15	9:20	785	3375	4160
21	ZZ	MA	56:15	9:20	785	3375	4160
21	WI	LA	5:53	6:59	66	3953	4019
21	MA	ZZ	10:00	19:00	540	4200	4740
21	ZZ	MA	10:00	19:00	540	4200	4740
21	LI	WH	11:00	21:50	650	4260	4910
21	SA	KK	12:46	13:15	29	4366	4395
21	CL	NI	14:00	17:15	195	4440	4635
21	KT	FR	15:30	17:30	120	4530	4650
21	ZZ	MA	19:00	23:00	240	4740	4980
22	BO	HP	13:04	20:38	454	784	1238
22	FR	HP	15:01	16:30	89	901	990
22	HP	BO	16:30	20:38	248	990	1238
22	SA	BO	20:38	21:00	22	1238	1260
22	SA	HP	21:00	22:20	80	1260	1340
22	HP	HI	22:20	23:10	50	1340	1390
23	SA	LI	6:16	8:14	118	376	494
23	ZZ	WH	8:41	16:00	439	521	960
23	SA	LI	8:47	9:55	68	527	595
23	SA	LI	12:30	14:07	97	750	847
23	MA	ZZ	18:30	19:18	48	1110	1158
23	ZZ	MA	18:30	19:18	48	1110	1158
23	KK	WH	24:00	29:00	300	1440	1740
23	BO	WH	24:00	24:40	40	1440	1480
23	NI	HP	25:08	34:40	572	1508	2080
23	LI	HI	28:32	29:44	72	1712	1784
23	ZZ	MA	29:36	38:14	518	1776	2294
23	KK	LI	29:44	30:59	75	1784	1859
23	LI	HI	30:59	33:00	121	1859	1980
23	LI	HI	34:13	36:31	138	2053	2191
23	CR	AL	35:50	37:44	114	2150	2264
23	LI	KK	36:59	38:55	116	2219	2335
23	KK	HI	36:59	38:55	116	2219	2335
23	HI	KK	36:59	38:55	116	2219	2335
23	HP	SR	37:44	39:30	106	2264	2370
23	SR	HP	37:44	39:30	106	2264	2370
23	DL	KT	38:22	40:30	128	2302	2430
23	MA	ZZ	39:20	42:00	160	2360	2520
23	ZZ	MA	39:20	42:00	160	2360	2520
23	KK	HI	40:00	46:12	372	2400	2772
23	HI	KK	40:00	46:12	372	2400	2772
23	HP	JT	40:10	40:50	40	2410	2450
23	SR	CR	40:10	46:00	350	2410	2760
23	CR	SR	40:10	46:00	350	2410	2760
23	SA	KK	44:57	46:12	75	2697	2772
23	SR	HO	46:00	47:00	60	2760	2820
23	HO	SR	46:00	47:00	60	2760	2820
23	HI	KK	46:34	49:00	146	2794	2940
23	BO	HP	48:25	49:58	93	2905	2998
23	HI	KK	49:00	58:05	545	2940	3485
23	KK	HI	49:00	58:05	545	2940	3485
23	BO	HP	51:14	51:44	30	3074	3104
23	KK	HI	59:04	3:20	256	3544	3800
23	HI	KK	59:04	3:20	256	3544	3800
23	KK	HI	3:43	8:00	257	3823	4080
23	HI	KK	3:43	8:00	257	3823	4080
24	RO	MA	0:00	0:30	30	0	30
24	CL	HI	1:15	3:30	135	75	210
24	MA	ZZ	1:32	6:00	268	92	360
24	PA	NI	9:20	10:00	40	560	600
24	BO	HI	11:13	32:18	1265	673	1938
24	WI	RO	12:00	14:00	120	720	840
24	KK	PA	12:08	13:04	56	728	784
24	KK	PA	13:04	17:50	286	784	1070
24	PA	KK	13:04	23:40	636	784	1420
24	MA	HI	16:17	16:34	17	977	994
24	HI	BO	16:34	32:18	944	994	1938
24	WI	RO	17:00	19:20	140	1020	1160
24	DL	AL	18:07	21:14	187	1087	1274
24	AL	DL	18:07	21:14	187	1087	1274
24	KK	PA	19:17	23:40	263	1157	1420
24	RO	WI	19:55	23:00	185	1195	1380
24	WI	RO	19:55	23:00	185	1195	1380
24	HP	DL	21:14	24:50	216	1274	1490
24	DL	HP	21:14	24:50	216	1274	1490
24	WI	RO	21:50	23:12	82	1310	1392
24	RO	NI	21:50	28:00	370	1310	1680
24	AL	DL	22:01	24:50	169	1321	1490
24	HP	HI	24:50	33:04	494	1490	1984
24	DL	AL	24:50	33:00	490	1490	1980
24	NI	RO	25:40	27:00	80	1540	1620
24	MA	ZZ	27:00	38:50	710	1620	2330
24	AL	DL	29:00	33:00	240	1740	1980
24	RO	WI	31:57	36:00	243	1917	2160
24	HI	HP	32:18	34:29	131	1938	2069
24	HP	HI	32:18	33:04	46	1938	1984
24	BO	HI	33:04	37:13	249	1984	2233
24	LI	AL	33:19	37:26	247	1999	2246
24	FA	LA	33:53	37:25	212	2033	2245
24	DL	NI	34:09	37:54	225	2049	2274
24	HP	HI	34:29	37:13	164	2069	2233
24	HI	BO	34:29	34:38	9	2069	2078
24	HI	HP	34:38	39:13	275	2078	2353
24	WI	RO	35:41	36:00	19	2141	2160
24	RO	WI	35:41	36:00	19	2141	2160
24	ZZ	MA	35:50	38:50	180	2150	2330
24	HP	BO	37:13	39:13	120	2233	2353
24	BO	HP	37:13	39:13	120	2233	2353
24	DL	KK	38:01	44:10	369	2281	2650
24	FA	LA	38:19	1:22	1383	2299	3682
24	KK	DL	39:00	40:22	82	2340	2422
24	LI	HI	40:39	41:02	23	2439	2462
24	SA	LI	41:32	48:00	388	2492	2880
24	DL	HP	44:25	53:18	533	2665	3198
24	HP	DL	44:25	53:18	533	2665	3198
24	KT	AL	44:43	46:20	97	2683	2780
24	AL	KT	44:43	48:00	197	2683	2880
24	HP	DL	47:25	49:41	136	2845	2981
24	SR	JT	48:28	50:00	92	2908	3000
24	SA	LI	48:54	52:00	186	2934	3120
24	LA	FA	51:58	4:40	762	3118	3880
24	HP	DL	52:41	53:18	37	3161	3198
24	DL	NI	53:39	55:25	106	3219	3325
24	DL	HP	56:17	58:00	103	3377	3480
24	HP	DL	56:43	57:09	26	3403	3429
24	HP	KI	4:10	5:49	99	3850	3949
24	HP	KI	6:21	8:00	99	3981	4080
24	CL	ZZ	7:49	8:50	61	4069	4130
24	DL	KI	15:43	16:29	46	4543	4589
24	KK	WH	20:01	21:30	89	4801	4890
24	WH	KK	20:01	21:30	89	4801	4890
24	NI	CL	20:25	21:30	65	4825	4890
24	CL	NI	20:25	21:30	65	4825	4890
24	LA	CL	42:16	42:19	3	6136	6139
24	KT	AL	44:28	54:27	599	6268	6867
24	ZZ	MA	46:41	3:00	979	6401	7380
24	SA	KK	47:11	47:18	7	6431	6438
24	WH	KK	50:44	51:09	25	6644	6669
24	RO	FR	52:00	55:36	216	6720	6936
24	FR	RO	52:00	4:50	770	6720	7490
24	WI	RO	52:25	54:00	95	6745	6840
24	SA	WH	52:51	55:50	179	6771	6950
24	KT	NI	54:27	58:00	213	6867	7080
24	KK	WI	54:55	55:55	60	6895	6955
24	KT	SR	58:00	7:13	553	7080	7633
24	SR	KT	58:00	9:32	692	7080	7772
24	AL	SR	1:05	3:40	155	7265	7420
24	RO	FR	1:46	4:50	184	7306	7490
24	SA	WH	2:30	4:36	126	7350	7476
24	HP	NI	3:19	6:10	171	7399	7570
24	ZZ	MA	4:30	10:19	349	7470	7819
24	WH	KK	4:36	12:07	451	7476	7927
24	KK	WH	4:36	7:50	194	7476	7670
24	KT	SR	8:30	9:32	62	7710	7772
24	HP	KT	8:30	9:32	62	7710	7772
24	CL	NI	9:05	9:45	40	7745	7785
24	SR	HP	9:32	9:49	17	7772	7789
24	SR	JT	9:32	9:49	17	7772	7789
24	JT	SR	9:32	9:49	17	7772	7789
24	KK	WH	10:04	12:07	123	7804	7927
24	MA	ZZ	10:19	21:08	649	7819	8468
24	ZZ	CL	10:32	13:07	155	7832	7987
24	CL	NI	10:32	23:24	772	7832	8604
24	KT	NI	10:32	15:04	272	7832	8104
[truncated: 521 more rows]
