# Supplementary material for: Precise time-matching in chimpanzee allogrooming does not occur after a short delay
Source: PLoS One. 2018 Sep 11;13(9):e0201810. doi: 10.1371/journal.pone.0201810 (PMC6133271; doi:10.1371/journal.pone.0201810)
Supplement: S1 Supplementary Material — (ZIP) [file pone.0201810.s001.zip › kin.csv]

	AL	BO	CR	CL	DL	FA	FR	HP	HI	HO	JT	KK	KT	KI	KY	LA	LI	MA	NI	PA	RO	SA	SR	WH	WI	ZZ
AL	-	0	1	0	0	0	0	0	0	0	0	0	0	0	3	0	0	0	0	0	0	0	0	0	0	0
BO	-	-	0	0	0	0	0	0	0	0	0	0	0	0	0	0	0	0	0	0	0	0	0	0	0	0
CR	-	-	-	0	0	0	0	0	0	0	0	0	0	0	0	0	0	0	0	0	0	0	0	0	0	0
CL	-	-	-	-	0	0	0	0	0	0	0	0	0	0	0	0	0	0	0	0	0	0	0	0	0	0
DL	-	-	-	-	-	2	0	0	0	0	0	0	0	0	0	1	0	0	0	0	0	0	0	0	0	0
FA	-	-	-	-	-	-	0	0	0	0	0	0	0	0	0	3	0	0	0	0	0	0	0	0	0	0
FR	-	-	-	-	-	-	-	0	0	0	0	0	1	0	0	0	0	0	1	0	0	0	0	0	0	0
HP	-	-	-	-	-	-	-	-	0	0	0	0	0	3	0	0	0	0	0	0	0	0	3	0	0	0
HI	-	-	-	-	-	-	-	-	-	0	0	0	0	0	0	0	0	0	0	0	0	0	0	0	0	0
HO	-	-	-	-	-	-	-	-	-	-	1	0	0	0	0	0	0	0	0	0	0	0	3	0	0	0
JT	-	-	-	-	-	-	-	-	-	-	-	0	0	0	0	0	0	0	0	0	0	0	3	0	0	0
KK	-	-	-	-	-	-	-	-	-	-	-	-	3	0	0	0	0	0	0	3	0	0	0	3	0	0
KT	-	-	-	-	-	-	-	-	-	-	-	-	-	0	0	0	0	0	1	0	0	0	0	0	0	0
KI	-	-	-	-	-	-	-	-	-	-	-	-	-	-	0	0	0	0	0	0	0	0	1	0	0	0
KY	-	-	-	-	-	-	-	-	-	-	-	-	-	-	-	0	0	0	0	0	0	0	0	0	0	0
LA	-	-	-	-	-	-	-	-	-	-	-	-	-	-	-	-	0	0	0	0	0	0	0	0	0	0
LI	-	-	-	-	-	-	-	-	-	-	-	-	-	-	-	-	-	0	0	0	3	1	0	0	0	0
MA	-	-	-	-	-	-	-	-	-	-	-	-	-	-	-	-	-	-	0	0	0	0	0	0	0	3
NI	-	-	-	-	-	-	-	-	-	-	-	-	-	-	-	-	-	-	-	0	0	0	0	0	0	0
PA	-	-	-	-	-	-	-	-	-	-	-	-	-	-	-	-	-	-	-	-	0	0	0	1	0	0
RO	-	-	-	-	-	-	-	-	-	-	-	-	-	-	-	-	-	-	-	-	-	3	0	0	0	0
SA	-	-	-	-	-	-	-	-	-	-	-	-	-	-	-	-	-	-	-	-	-	-	0	0	0	0
SR	-	-	-	-	-	-	-	-	-	-	-	-	-	-	-	-	-	-	-	-	-	-	-	0	0	0
WH	-	-	-	-	-	-	-	-	-	-	-	-	-	-	-	-	-	-	-	-	-	-	-	-	0	0
WI	-	-	-	-	-	-	-	-	-	-	-	-	-	-	-	-	-	-	-	-	-	-	-	-	-	0
ZZ	-	-	-	-	-	-	-	-	-	-	-	-	-	-	-	-	-	-	-	-	-	-	-	-	-	-
