# Supplementary material for: Precise time-matching in chimpanzee allogrooming does not occur after a short delay
Source: PLoS One. 2018 Sep 11;13(9):e0201810. doi: 10.1371/journal.pone.0201810 (PMC6133271; doi:10.1371/journal.pone.0201810)
Supplement: S1 Supplementary Material — (ZIP) [file pone.0201810.s001.zip › proxim.csv]

	AL	BO	CR	CL	DL	FA	FR	HP	HI	HO	JT	KK	KT	KI	KY	LA	LI	MA	NI	PA	RO	SA	SR	WH	WI	ZZ
AL	-	0.155	0.195	0.082	0.121	0.088	0.044	0.152	0.122	0.139	0.233	0.062	0.109	0.008	0.613	0.119	0.121	0.113	0.095	0.119	0.057	0.095	0.163	0.092	0.099	0.09
BO	-	-	0.141	0.119	0.186	0.146	0.139	0.13	0.183	0.118	0.109	0.02	0.102	0.021	0.112	0.125	0.141	0.108	0.139	0.076	0.137	0.109	0.129	0.047	0.202	0.091
CR	-	-	-	0.115	0.157	0.173	0.125	0.148	0.164	0.26	0.22	0.157	0.139	0	0.243	0.193	0.182	0.151	0.147	0.185	0.096	0.152	0.147	0.113	0.098	0.121
CL	-	-	-	-	0.075	0.065	0.077	0.083	0.155	0.157	0.152	0.09	0.106	0	0.076	0.06	0.123	0.183	0.083	0.14	0.015	0.071	0.163	0.122	0.078	0.3
DL	-	-	-	-	-	0.09	0.192	0.056	0.117	0.154	0.128	0.099	0.077	0.014	0.094	0.085	0.215	0.133	0.16	0.087	0.42	0.182	0.139	0.102	0.279	0.11
FA	-	-	-	-	-	-	0.144	0.065	0.087	0.128	0.136	0.077	0.098	0	0.073	0.4	0.143	0.093	0.109	0.113	0.055	0.08	0.103	0.103	0.086	0.088
FR	-	-	-	-	-	-	-	0.031	0.104	0.086	0.044	0.088	0.121	0	0.051	0.053	0.091	0.125	0.037	0.07	0.098	0.094	0.12	0.075	0.071	0.088
HP	-	-	-	-	-	-	-	-	0.154	0.078	0.133	0.102	0.089	0.197	0.125	0.157	0.055	0.028	0.183	0.141	0.015	0.028	0.11	0.096	0.222	0.053
HI	-	-	-	-	-	-	-	-	-	0.099	0.088	0.063	0.163	0	0.123	0.105	0.107	0.094	0.132	0.105	0.049	0.11	0.061	0.061	0.144	0.088
HO	-	-	-	-	-	-	-	-	-	-	0.217	0.175	0.123	0	0.215	0.11	0.146	0.103	0.039	0.192	0.082	0.08	0.27	0.122	0.064	0.087
JT	-	-	-	-	-	-	-	-	-	-	-	0.097	0.096	0	0.221	0.155	0.151	0.103	0.103	0.134	0.042	0.082	0.28	0.1	0.087	0.088
KK	-	-	-	-	-	-	-	-	-	-	-	-	0.085	0.02	0.126	0.082	0.091	0.094	0.08	0.484	0.096	0.082	0.136	0.477	0.065	0.056
KT	-	-	-	-	-	-	-	-	-	-	-	-	-	0	0.079	0.088	0.062	0.108	0.066	0.103	0.075	0.126	0.138	0.131	0.081	0.083
KI	-	-	-	-	-	-	-	-	-	-	-	-	-	-	0	0	0	0	0	0	0	0	0	0.027	0.024	0
KY	-	-	-	-	-	-	-	-	-	-	-	-	-	-	-	0.164	0.066	0.097	0.053	0.127	0.03	0.058	0.17	0.085	0.073	0.074
LA	-	-	-	-	-	-	-	-	-	-	-	-	-	-	-	-	0.118	0.084	0.125	0.114	0.038	0.121	0.165	0.082	0.045	0.103
LI	-	-	-	-	-	-	-	-	-	-	-	-	-	-	-	-	-	0.111	0.065	0.181	0.259	0.236	0.134	0.107	0.154	0.157
MA	-	-	-	-	-	-	-	-	-	-	-	-	-	-	-	-	-	-	0.067	0.098	0.074	0.1	0.041	0.083	0.118	0.145
NI	-	-	-	-	-	-	-	-	-	-	-	-	-	-	-	-	-	-	-	0.061	0.07	0.017	0.065	0.048	0.153	0.125
PA	-	-	-	-	-	-	-	-	-	-	-	-	-	-	-	-	-	-	-	-	0.056	0.152	0.159	0.37	0.071	0.114
RO	-	-	-	-	-	-	-	-	-	-	-	-	-	-	-	-	-	-	-	-	-	0.207	0.057	0.029	0.245	0.014
SA	-	-	-	-	-	-	-	-	-	-	-	-	-	-	-	-	-	-	-	-	-	-	0.124	0.069	0.118	0.093
SR	-	-	-	-	-	-	-	-	-	-	-	-	-	-	-	-	-	-	-	-	-	-	-	0.08	0.064	0.065
WH	-	-	-	-	-	-	-	-	-	-	-	-	-	-	-	-	-	-	-	-	-	-	-	-	0.076	0.104
WI	-	-	-	-	-	-	-	-	-	-	-	-	-	-	-	-	-	-	-	-	-	-	-	-	-	0.062
ZZ	-	-	-	-	-	-	-	-	-	-	-	-	-	-	-	-	-	-	-	-	-	-	-	-	-	-
