# Supplementary material for: Precise time-matching in chimpanzee allogrooming does not occur after a short delay
Source: PLoS One. 2018 Sep 11;13(9):e0201810. doi: 10.1371/journal.pone.0201810 (PMC6133271; doi:10.1371/journal.pone.0201810)
Supplement: S1 Supplementary Material — (ZIP) [file pone.0201810.s001.zip › raw_grooming_data.txt]

Nov 4 2003	start 9:52	end 11:26 (94 min)
SR	CR	1:00	3:16
BO	FR	5:36	7:16
BO	FR	7:20	9:15
LA	RO	9:20	13:50
BO	FR	9:47	10:01
FR	CL	12:46	16:50
CL	FR	12:46	16:50
BO	KI	13:48	15:22
WI	DL	18:24	20:30
KK	PA	20:02	21:30
WI	CL	20:40	23:00
CL	HI	26:29	34:34
FA	CL	26:38	27:19
FR	FA	26:38	27:19
WH	AL	27:46	30:00
FA	KI	28:32	29:10
FR	CL	28:48	29:19
HI	DL	28:48	29:19
FR	FA	29:19	34:02
HI	DL	29:19	30:00
WH	DL	31:27	32:00
HO	HP	32:50	34:00
FR	FA	34:23	2:12
CL	HI	34:34	38:00
KK	HO	35:17	38:57
SR	WI	37:24	42:00
KK	HO	38:57	43:24
JT	KY	41:20	41:25
SR	WI	42:00	43:02
WI	SR	42:00	43:02
SR	HO	43:24	44:24
HO	SR	55:06	58:20
SR	HO	55:06	8:55
HO	SR	58:49	8:55
RO	CL	0:55	11:14
CL	RO	0:55	11:14
WI	HP	1:30	5:40
AL	KY	3:03	5:50
FR	FA	3:15	8:00
HP	HI	4:18	11:26
WI	HP	6:30	11:26
HO	SR	9:01	21:00
SR	HO	9:01	21:00
RO	CL	11:14	12:01
HI	HP	11:40	22:47
HP	HI	11:40	22:47
KK	WH	12:00	23:30
WH	KK	12:00	23:30
FR	FA	13:34	17:15
FA	FR	13:34	17:15
WI	HP	13:40	15:00
HO	SR	16:20	21:30
SR	HO	16:20	21:30
RO	LI	16:46	34:00
WH	KK	23:00	34:40
HP	HI	24:00	33:15
JT	HP	24:55	25:35
KK	WH	26:00	31:00
FR	NI	26:50	27:06
PA	LI	27:40	27:50
RO	LI	27:40	34:00
HI	HP	29:10	33:15
Nov 4 2003	start 11:50	end 14:26 (156 min)
HI	BO	0:00	14:24
BO	HI	0:00	12:00
WH	KK	0:00	11:00
KK	WH	0:00	11:00
AL	HI	0:15	0:50
ZZ	MA	1:54	14:02
LI	CL	3:05	3:20
MA	ZZ	3:40	15:30
WH	KK	11:05	13:20
KK	CL	11:05	20:42
CL	KK	13:20	18:20
WH	WI	13:39	14:30
HP	HI	14:24	14:44
WH	KK	14:36	15:47
BO	ZZ	15:30	20:42
ZZ	BO	15:30	20:42
WI	HP	19:12	19:25
CL	HI	20:42	25:00
HI	BO	20:42	25:00
BO	HI	20:42	25:00
WH	LA	20:58	21:12
HP	KI	27:00	29:18
CL	HI	27:52	29:00
PA	KK	27:52	29:00
FR	CR	31:00	32:07
LA	CL	32:30	33:58
DL	HI	32:48	34:00
HP	KI	33:23	35:29
WH	KK	35:13	35:29
FA	KK	21:49	29:00
KK	FA	22:57	29:00
BO	SA	24:12	24:40
BO	SA	26:53	30:22
KK	FA	29:00	35:59
FA	KK	31:00	35:59
BO	SA	31:16	32:40
SA	AL	31:16	32:40
SR	AL	32:40	37:35
MA	ZZ	32:57	38:43
AL	NI	34:03	34:30
HP	SA	34:36	37:53
KK	FA	36:00	38:26
LA	FA	36:00	38:26
SA	BO	37:53	38:56
SR	HP	38:00	39:25
FA	LA	38:26	40:40
NI	HP	38:56	39:30
HP	NI	38:56	42:20
NI	SR	39:30	42:20
SR	NI	39:30	42:20
LA	FA	40:50	41:25
MA	ZZ	41:02	25:00
LA	FR	41:30	47:30
FA	CL	42:30	45:35
SR	JT	42:39	49:35
WI	HP	42:48	52:30
ZZ	MA	46:50	25:00
FA	CL	47:00	47:13
LA	FR	49:11	50:00
SR	NI	49:42	56:19
NI	SR	49:42	56:19
LI	AL	51:18	51:50
KT	RO	53:29	56:00
RO	KT	53:29	54:35
LA	RO	54:35	0:14
RO	LA	56:00	0:14
CL	FA	56:24	57:32
FA	CL	56:24	57:32
FR	FA	59:05	1:40
CL	NI	59:29	30:13
NI	CL	59:29	30:13
LA	KT	0:14	0:31
KK	WH	5:13	21:18
WH	KK	5:13	37:00
SR	KT	9:40	18:11
FR	FA	11:36	12:17
RO	LI	13:54	16:21
RO	SA	16:56	18:10
RO	KT	18:11	18:42
SR	KT	18:11	18:42
DL	KK	18:49	20:00
DL	KK	21:18	24:00
SA	RO	22:15	34:00
RO	SA	22:15	34:00
FR	FA	23:49	24:36
DL	AL	24:00	31:40
AL	DL	24:00	37:00
KK	WH	24:00	28:12
SR	KT	25:26	30:00
BO	KI	28:57	29:02
MA	NI	30:13	30:54
NI	CL	30:13	34:28
CL	NI	30:13	34:28
DL	KK	31:40	37:00
MA	NI	35:17	37:00
CL	BO	35:54	37:00
BO	CL	35:54	37:00
Nov 5 2003	start 10:43	end 12:41 (118 min)
SA	AL	0:00	1:22
LI	AL	1:43	6:05
WI	HP	18:57	21:41
WI	LA	22:54	23:55
WI	LA	24:35	25:16
WI	LA	26:53	27:30
FR	HP	27:43	27:58
WI	HP	27:58	29:30
FR	HP	27:58	29:30
WI	HP	30:10	34:08
FR	HP	30:10	34:08
KK	CR	41:35	43:58
WI	KI	41:50	42:19
HP	KI	42:30	48:00
HP	HI	48:44	55:00
AL	BO	52:44	55:00
BO	AL	52:44	55:00
NI	HP	56:44	8:50
AL	HI	57:30	6:04
HI	AL	57:30	6:04
ZZ	MA	4:25	25:00
AL	DL	6:04	9:00
DL	AL	6:04	9:26
WI	DL	6:20	6:50
HI	DL	7:35	8:10
LA	HP	7:50	24:00
HI	HP	9:26	9:57
DL	HI	9:42	9:57
DL	HI	9:57	10:26
AL	HI	9:57	10:26
HI	HP	10:26	24:00
MA	ZZ	13:03	25:00
SA	RO	14:39	20:00
FR	DL	17:16	20:00
FR	RO	20:00	21:21
RO	SA	20:00	29:30
SA	RO	20:00	29:30
NI	FA	21:30	21:55
CL	NI	22:27	25:50
NI	CL	24:00	25:50
HI	HP	24:00	43:00
WI	FA	25:20	27:00
FA	LA	25:20	37:01
LA	FA	25:20	46:11
FA	LA	25:20	37:01
FR	RO	26:25	36:29
CL	HI	28:00	28:16
HP	HI	28:00	40:28
MA	ZZ	28:23	48:27
ZZ	MA	28:23	48:27
RO	FR	29:30	35:10
CL	HI	30:09	33:35
CL	HI	36:40	37:20
CL	HI	37:55	47:16
KT	PA	42:20	43:20
FA	LA	42:44	52:46
WI	LA	46:11	47:50
KT	PA	47:34	48:00
LA	FA	47:50	51:58
MA	ZZ	48:39	52:30
ZZ	MA	48:39	52:30
HO	HP	49:00	50:46
HP	HO	49:00	50:46
WI	HI	49:34	52:00
HI	WI	51:06	51:28
HP	HO	51:18	52:40
HO	HP	51:18	52:40
NI	KT	53:00	55:42
KT	NI	53:00	55:42
HI	HP	55:00	55:27
Nov 5 2003	start 13:06	end 15:40 (154 min)
KK	FR	0:00	9:50
FR	KK	0:00	4:10
LI	CR	7:57	8:50
KT	HP	13:15	17:50
AL	NI	14:00	27:20
FR	AL	14:41	17:45
NI	AL	16:00	27:25
KT	HP	16:13	17:50
CR	AL	17:45	20:26
FR	AL	18:51	19:20
CR	AL	20:36	27:20
KT	HP	21:00	21:20
DL	FR	21:50	22:37
DL	RO	22:47	23:12
FR	RO	23:20	24:09
RO	FR	23:20	24:09
KT	HP	24:46	26:22
HP	KI	24:46	26:22
PA	CR	27:25	31:30
CR	AL	27:25	29:16
AL	NI	27:25	31:18
WI	HP	27:34	28:12
HP	KI	27:34	28:12
MA	DL	28:25	32:20
CR	PA	29:16	31:30
WI	DL	29:47	30:07
KK	KT	30:24	31:30
AL	NI	32:20	35:30
DL	NI	32:20	35:30
SR	FR	33:30	35:00
FA	RO	33:53	35:40
RO	BO	33:53	38:19
MA	KT	34:50	36:21
BO	RO	35:40	38:19
DL	RO	35:40	42:01
WI	PA	36:28	37:49
MA	ZZ	38:50	43:01
ZZ	MA	38:50	51:00
RO	DL	39:50	42:01
DL	FR	44:04	44:15
AL	FR	44:34	48:00
KT	KI	47:26	48:00
MA	ZZ	47:38	49:17
ZZ	MA	47:38	49:17
LI	FR	49:00	51:00
BO	LA	49:34	50:33
ZZ	MA	52:15	7:00
DL	KI	53:28	53:35
DL	KI	53:55	54:00
DL	KI	56:38	58:07
KT	KI	58:39	59:18
KT	KI	0:14	0:35
WI	HP	0:50	2:49
MA	ZZ	2:20	7:00
CR	WI	9:44	11:44
HP	FA	10:48	14:57
FA	HP	10:48	14:57
CR	WI	13:17	16:45
LA	FA	13:24	14:10
SR	JT	13:51	15:00
LA	FR	14:10	15:00
KT	NI	15:12	15:56
NI	KT	15:12	15:56
AL	FR	15:12	16:07
FR	AL	15:12	16:07
KT	SR	15:56	23:20
SR	KT	15:56	23:20
WI	NI	16:07	16:45
FA	HP	16:07	19:05
HP	SR	16:07	18:02
NI	KT	17:25	17:41
NI	KT	18:02	21:00
FA	HP	18:02	19:05
KK	CL	18:25	22:00
CL	KK	18:25	22:00
FA	HP	19:22	34:10
BO	AL	21:25	28:42
WI	KY	21:37	22:00
HP	FA	22:59	34:10
SR	KT	25:00	38:30
KT	SR	25:00	31:40
KK	WH	27:00	28:19
WI	LA	27:15	27:50
AL	FR	28:00	35:42
FR	AL	28:00	36:00
WH	KK	28:19	33:30
LA	WI	30:00	33:00
WI	LA	30:00	33:00
KK	WH	31:00	33:00
SA	KK	33:33	36:20
KK	SA	33:33	36:20
FA	LA	34:46	53:00
LA	FA	34:46	53:00
KT	SR	35:18	38:30
KK	WH	36:35	38:50
KT	NI	39:01	48:15
KK	WH	39:25	47:14
WH	KK	39:25	56:40
DL	FR	40:09	43:44
CL	NI	40:47	48:15
NI	KT	40:47	48:15
LI	SA	42:05	42:20
FR	AL	42:28	6:58
AL	FR	42:28	6:58
DL	FR	42:44	43:44
SA	LI	43:35	59:55
CL	KT	48:29	54:00
HP	KT	48:29	54:00
KT	NI	48:29	54:00
NI	KT	48:29	54:00
CL	NI	54:38	4:33
NI	CL	54:38	4:33
KT	HP	54:48	3:38
FA	KT	55:42	55:51
KK	WH	57:24	0:00
WH	KK	57:24	0:00
CR	PA	57:46	2:00
PA	CR	57:46	2:00
KK	WH	2:38	7:25
WH	KK	2:38	16:00
ZZ	MA	2:55	13:00
NI	HP	5:14	8:04
HP	NI	5:14	12:00
KT	CL	5:14	12:00
CL	KT	5:14	8:13
PA	CR	5:40	6:40
MA	ZZ	7:50	13:00
WI	HP	8:04	8:35
CL	KT	8:22	10:34
KK	WH	9:08	10:05
DL	LI	18:21	17:55
ZZ	MA	18:21	22:07
Nov 6 2003	start 10:18	end 14:24 (246 min)
SA	LI	0:09	12:20
FR	NI	0:20	10:20
BO	HP	1:21	3:15
MA	LA	1:54	2:01
MA	LA	2:10	4:10
WI	LA	4:36	5:40
DL	KI	6:17	11:15
WI	LA	6:41	12:15
LA	HP	6:41	7:19
LA	HP	7:47	12:15
KI	DL	9:32	9:40
FR	FA	11:55	16:30
DL	AL	12:12	12:24
WI	HP	12:29	13:30
SA	LI	12:58	13:06
LA	RO	14:40	15:30
BO	HI	23:55	27:05
SA	LI	24:43	25:30
WI	LA	25:49	29:49
SA	LI	26:46	30:00
DL	KY	27:50	29:15
DL	KI	29:38	30:00
FA	LA	32:04	32:20
WI	KI	33:31	33:50
WI	CR	34:50	35:00
WI	CR	37:04	38:57
WI	KK	38:57	39:57
KK	SR	43:00	46:50
SR	KK	43:40	44:50
PA	KK	44:50	46:50
WI	KY	44:55	45:30
NI	HP	46:23	52:00
WI	CR	46:44	49:06
KK	MA	52:15	53:00
NI	HP	53:10	56:56
FA	SR	53:31	53:38
NI	HP	57:58	4:30
KK	MA	1:06	1:40
MA	PA	1:18	1:31
MA	KK	3:13	4:50
KT	HP	4:30	6:07
NI	HP	4:30	18:00
HP	KT	10:38	14:00
FR	SR	17:46	18:27
KT	BO	19:25	19:29
FR	LA	19:54	21:00
BO	HP	20:11	27:40
WI	KT	27:26	29:17
BO	SR	27:50	35:53
SR	BO	27:50	35:53
HP	BO	28:30	31:00
AL	SR	28:30	29:59
AL	BO	29:59	34:20
HP	SR	31:00	31:55
HP	BO	33:34	35:53
SR	JT	42:44	44:30
HP	KI	45:54	47:47
CL	KI	46:11	47:47
AL	KY	48:24	49:00
SR	AL	49:46	7:35
AL	HP	49:46	55:40
HP	AL	49:46	55:40
AL	SR	55:55	7:35
HP	SR	55:55	5:00
WI	JT	58:40	59:05
NI	HP	2:16	7:40
KT	CR	4:40	6:09
KT	DL	6:09	7:30
DL	KT	6:09	7:30
SR	HP	7:48	19:00
NI	HP	8:05	19:00
FR	WH	8:05	8:45
RO	KT	8:45	8:50
ZZ	WI	10:39	16:00
LA	CL	12:08	17:00
CL	LA	12:08	17:00
PA	KT	13:10	13:12
ZZ	CL	17:26	30:50
CL	ZZ	17:26	20:00
NI	HP	19:00	20:00
SA	KT	22:23	25:23
MA	CL	22:58	28:37
FR	CL	22:58	23:24
FR	KY	24:41	25:00
FR	RO	25:50	25:52
FR	DL	26:44	27:40
DL	KI	26:44	27:47
MA	CL	26:56	28:00
KK	WH	38:06	38:40
WH	KK	38:06	38:40
KK	WH	39:30	40:00
WH	KK	39:30	40:00
WH	KK	41:00	41:18
KK	WH	41:00	42:25
NI	KY	45:10	45:50
HP	LA	45:41	45:51
FR	AL	48:00	53:01
AL	FR	48:00	51:15
AL	KY	52:35	55:00
HP	KI	54:40	2:00
NI	HP	3:44	3:54
FA	FR	3:50	4:19
DL	KI	6:20	6:43
WI	LA	7:32	8:50
WI	HI	8:50	10:17
CL	AL	11:10	15:00
AL	CL	11:10	15:00
RO	DL	14:50	15:03
AL	KY	15:00	19:03
BO	FR	16:16	16:30
SR	FR	17:57	21:04
RO	FR	21:53	23:39
FR	KT	21:53	23:39
KT	FR	21:53	21:55
RO	MA	23:49	27:45
FA	LA	25:54	33:00
CL	SR	26:11	40:50
SR	CL	26:11	45:40
LA	KY	27:28	33:00
DL	FR	28:57	29:27
RO	FR	28:57	29:27
DL	KT	29:33	33:50
MA	BO	31:34	32:00
FA	LA	34:00	47:23
FR	WI	34:00	37:00
WI	FR	34:00	37:00
LA	KY	36:00	37:23
CL	SR	41:48	45:40
WI	FR	43:17	43:53
DL	FR	44:44	46:20
FR	DL	44:44	46:20
SR	NI	45:40	49:40
NI	CL	45:40	59:34
CL	NI	45:40	55:17
DL	RO	46:20	46:30
RO	DL	46:20	46:30
AL	FR	47:00	49:40
FR	DL	47:00	52:04
DL	FR	47:00	54:40
LA	FA	49:00	50:40
JT	FR	49:40	50:33
AL	DL	49:40	50:33
RO	SR	49:55	53:19
SR	RO	49:55	53:19
AL	FR	50:33	57:34
FA	LA	51:11	53:25
LA	FA	51:11	57:11
FR	AL	52:04	55:58
MA	ZZ	53:05	0:40
ZZ	MA	53:05	0:40
SR	AL	54:14	55:58
SR	FR	55:58	57:11
FA	LA	56:12	57:11
DL	SR	57:11	58:30
FR	AL	57:11	57:34
DL	NI	58:59	0:21
CL	NI	58:59	1:50
FR	AL	59:00	0:09
AL	FR	59:00	0:09
WI	HP	59:09	59:50
RO	WI	59:18	59:50
NI	CL	0:20	1:50
ZZ	MA	0:50	3:00
LI	KK	1:20	2:20
WH	KK	1:20	3:20
Nov 6 2003	start 14:50	end 16:06 (76 min)
KT	RO	3:00	8:00
HP	KK	4:09	10:39
LA	KK	8:45	9:55
NI	HP	8:45	21:00
ZZ	MA	15:28	15:00
WI	HP	16:15	28:30
KK	WH	17:01	22:40
PA	KK	20:35	22:40
KK	PA	22:40	33:00
HP	NI	26:00	37:30
WI	HP	28:30	28:40
KT	NI	28:49	37:00
MA	ZZ	31:00	15:00
BO	KK	34:10	39:10
KK	BO	34:10	39:10
DL	FR	38:30	54:00
FR	DL	38:30	54:00
HP	KI	38:37	38:57
KT	KI	38:57	39:00
HP	KI	39:00	43:29
WI	FA	39:18	41:40
BO	HI	39:40	46:00
HI	BO	39:40	46:00
AL	BO	42:00	46:00
KT	HP	43:29	45:05
KI	KT	44:00	45:05
HP	NI	45:05	46:05
BO	CL	46:00	8:25
CL	BO	46:00	8:25
NI	SR	47:00	59:34
SR	NI	47:00	12:00
KT	FA	47:50	2:00
HI	BO	48:50	50:40
SA	FR	51:45	54:00
FR	DL	51:45	54:00
DL	FR	51:45	54:00
SA	DL	54:00	55:34
DL	SA	54:00	55:34
HI	BO	56:00	1:02
DL	KK	56:20	58:10
KK	DL	56:20	57:40
FR	KK	56:20	1:02
SA	DL	58:10	58:43
DL	SA	58:10	58:43
FR	HI	1:02	10:54
HI	SA	1:02	1:49
KK	DL	1:41	7:18
DL	KK	1:41	3:58
HI	KK	2:50	3:18
SA	DL	2:50	3:58
HI	FR	3:18	10:54
SA	DL	4:07	5:10
SA	KK	5:10	6:30
KK	SA	5:10	6:30
DL	KK	6:30	7:18
KK	DL	6:30	7:18
DL	FR	9:43	10:54
DL	HI	10:54	12:30
HI	DL	10:54	12:30
BO	HI	13:00	14:00
HI	BO	13:00	14:00
LA	FA	14:30	15:10
LA	FA	15:22	16:30
FA	NI	15:22	16:30
NI	FA	15:22	16:30
FA	NI	16:39	17:59
Nov 7 2003	start 10:45	end 13:30 (165 min)
ZZ	MA	0:00	4:50
DL	KI	11:30	11:33
WI	HP	16:00	20:08
BO	HP	20:14	21:45
FR	HP	20:32	21:45
WI	HP	21:20	25:00
BO	HP	22:12	24:16
SA	LI	24:33	27:00
WI	KK	26:51	27:51
WI	HP	30:57	33:00
SA	LI	32:46	34:00
HI	HP	34:19	39:00
HP	HI	34:19	39:00
DL	KI	37:22	37:53
KT	FR	40:59	41:50
WI	HP	42:17	44:00
KT	KI	46:00	46:40
WI	HP	46:15	46:46
WI	HP	47:16	48:25
WI	HP	50:24	53:50
WI	HP	54:14	54:35
FR	FA	56:25	39:24
FA	FR	57:46	39:24
WI	HP	59:10	4:58
KK	PA	4:39	5:40
WI	HP	4:58	6:00
KT	HP	4:58	6:48
DL	KK	7:21	7:30
CL	HP	8:34	13:40
WI	DL	9:41	9:51
KT	HP	10:47	14:40
BO	JT	15:50	16:00
JT	BO	15:50	16:00
WI	PA	21:48	23:20
JT	NI	24:35	29:40
WI	PA	24:39	25:12
KT	HP	24:44	26:30
KT	HP	26:57	45:50
WI	PA	27:50	29:50
DL	KI	28:15	28:54
KK	PA	29:50	34:00
JT	NI	30:40	31:50
DL	SR	31:00	39:54
SR	DL	31:39	39:54
KK	PA	34:47	38:20
BO	CL	36:45	53:30
CL	BO	36:45	53:30
LA	KK	38:20	41:33
KK	LA	38:20	41:33
SR	JT	41:00	50:29
KK	PA	41:33	41:42
WI	NI	42:39	43:24
KK	PA	43:01	49:30
PA	LA	43:01	45:00
PA	KT	47:30	49:30
ZZ	MA	48:39	53:30
HI	BO	49:15	53:30
SA	AL	58:28	4:30
AL	SA	58:28	4:30
LA	KT	2:35	3:00
CL	KK	3:45	4:00
BO	AL	4:30	6:50
SA	AL	4:53	6:50
LI	NI	5:00	6:50
NI	HI	6:30	6:50
HI	SA	6:30	6:50
LI	NI	7:03	17:00
NI	AL	7:03	8:35
SA	AL	7:03	15:10
RO	WH	7:54	9:55
FR	RO	8:18	9:55
NI	HI	8:35	10:00
HI	NI	8:35	10:00
AL	SA	8:35	13:14
HP	AL	9:00	10:55
HP	SR	10:55	13:14
SR	HP	10:55	13:14
RO	WH	12:01	19:00
HO	NI	12:45	12:53
HP	AL	13:14	17:46
AL	HI	13:14	39:59
HI	AL	13:14	17:46
SR	WI	15:27	21:13
WI	SR	15:27	21:13
CR	ZZ	15:46	39:59
BO	SA	16:56	21:50
HI	HP	17:46	20:42
HP	HI	17:46	24:30
ZZ	CR	17:58	39:59
HI	AL	20:24	39:59
SR	HI	22:22	26:13
DL	SA	24:20	27:00
HO	SR	26:13	35:17
MA	ZZ	26:13	30:30
RO	WH	27:42	31:10
KT	LA	28:27	29:00
SR	HO	29:49	38:56
DL	RO	31:16	34:25
RO	DL	31:16	34:25
RO	WH	34:36	39:00
WI	KI	35:07	35:09
HO	HP	35:17	38:07
HP	HO	35:17	38:07
SA	LI	36:29	39:00
WI	KI	37:38	37:48
WI	HP	38:07	38:56
HO	SR	38:07	39:00
SR	HO	38:07	39:00
RO	SA	39:38	42:30
SA	RO	40:24	42:30
HO	SR	40:34	43:15
DL	NI	40:39	43:00
NI	DL	40:39	42:46
KT	MA	41:35	43:15
Nov 7 2003	start 14:04	end 16:06 (122 min)
DL	AL	0:00	4:10
LI	AL	0:00	4:10
NI	SR	0:00	3:25
SR	NI	0:00	3:25
KT	JT	1:35	3:00
MA	FR	2:22	3:40
SR	JT	3:39	4:50
AL	LI	4:23	5:57
LI	AL	4:23	6:54
DL	JT	5:03	6:05
SR	DL	5:14	6:05
KT	KI	5:43	5:49
LI	AL	7:19	14:00
KT	KI	7:30	8:01
KT	KI	7:30	8:01
SA	HP	11:10	14:00
SA	FR	14:00	14:17
CL	HP	14:40	15:00
SA	HP	14:40	15:44
KT	HP	31:03	34:50
KK	WH	32:29	40:00
FR	HP	32:40	34:50
WI	HP	35:10	38:00
KT	HP	36:00	38:00
FR	SR	38:20	51:17
SR	FR	38:20	4:00
KT	HP	41:20	49:25
SA	LI	41:37	44:00
WI	HP	42:43	44:55
WH	KK	45:26	56:35
KK	WH	45:26	50:00
WI	HP	45:40	49:25
HP	BO	52:55	57:53
BO	HI	52:55	4:04
HI	BO	52:55	4:04
HP	BO	52:55	57:53
KT	HP	53:15	59:09
MA	AL	53:38	56:00
AL	KY	56:00	59:00
CL	NI	56:41	10:46
WI	BO	56:46	59:09
HP	HI	57:53	0:29
AL	KK	59:33	13:00
KK	AL	59:33	13:00
RO	WH	59:33	3:00
KT	HP	0:29	3:35
DL	KI	2:00	2:41
MA	ZZ	2:30	26:20
ZZ	MA	2:30	26:20
MA	ZZ	2:30	44:27
KT	NI	3:35	10:46
HP	HI	3:49	4:04
RO	WH	4:19	6:19
LA	FR	4:35	5:35
WI	FR	5:41	7:00
LA	BO	6:02	9:00
BO	HI	6:02	12:00
HI	BO	6:02	12:00
KT	FA	10:46	11:12
FA	KK	10:46	11:12
KK	CL	10:46	11:12
CL	NI	11:12	14:19
KK	NI	11:12	14:19
HP	KT	11:12	14:00
RO	CR	13:14	14:13
NI	SR	14:19	19:00
SR	FR	19:15	20:30
KT	FR	19:15	32:10
FR	KT	20:30	26:39
RO	WH	24:18	26:00
WI	LA	25:00	25:13
WI	KI	25:30	24:05
AL	NI	26:18	27:00
WI	HP	28:14	28:35
DL	KK	31:14	34:00
HP	NI	32:40	36:28
NI	FA	32:40	43:30
FR	FA	32:40	36:28
DL	KK	34:30	36:00
ZZ	MA	36:20	44:27
FA	NI	36:28	43:30
FR	NI	36:28	39:25
DL	JT	36:36	38:03
JT	DL	37:39	38:03
AL	CL	39:02	40:40
CL	AL	39:02	40:40
FR	FA	39:25	43:30
AL	CL	41:40	43:00
CL	AL	41:40	43:00
DL	KK	42:27	44:45
HP	KI	42:50	44:50
FA	NI	45:35	50:00
NI	FA	45:35	50:00
DL	CL	45:52	53:31
CL	DL	45:52	58:00
KT	NI	46:21	48:28
ZZ	DL	47:44	52:49
KK	KT	51:20	53:00
KT	KK	51:20	53:00
KK	KT	53:47	3:22
DL	CL	54:40	58:00
LA	FR	54:50	58:44
FR	LA	54:50	58:44
SR	AL	55:48	3:22
LI	NI	56:25	3:22
PA	NI	56:25	58:00
WI	HP	56:33	3:22
DL	ZZ	58:20	3:22
ZZ	DL	58:20	3:22
LA	FR	59:25	0:27
LA	FR	1:23	2:30
SR	FR	2:26	3:22
FR	SR	2:26	3:22
LA	FR	2:26	3:22
Nov 11 2003	start 10:42	end 14:30 (228 min)
HP	NI	0:00	1:45
ZZ	MA	2:58	3:00
DL	KI	6:49	7:04
WI	HP	8:27	8:35
DL	KI	8:58	9:15
HP	KI	9:50	15:30
KK	SA	10:19	14:50
SA	KK	10:19	14:50
DL	NI	11:39	11:49
WI	HP	16:25	22:50
LA	KI	22:53	23:40
WI	HP	24:33	25:33
WI	HP	26:10	30:10
DL	NI	28:15	29:07
WH	KK	32:25	35:10
KK	WH	32:25	35:10
SA	KT	37:23	38:45
MA	ZZ	38:03	44:00
HI	HP	38:55	45:20
DL	KI	41:45	41:47
DL	KI	42:08	42:40
DL	KI	43:08	44:20
LA	MA	44:00	44:26
HI	HP	45:33	49:30
KK	CR	46:59	51:53
WI	DL	47:55	48:16
SA	MA	51:00	55:14
CR	KK	51:44	51:53
SR	MA	51:57	52:11
KK	CR	52:50	54:30
HI	HP	54:50	5:30
MA	KI	59:06	59:21
KI	MA	59:06	59:21
DL	HP	1:20	5:30
HI	HP	5:40	6:32
DL	HP	5:40	13:30
HI	HP	6:43	13:30
SR	HO	12:57	13:05
KK	HO	14:45	19:00
HI	HP	16:17	28:20
JT	SR	23:39	23:42
WI	HP	27:19	28:47
HP	FR	29:06	39:30
FR	HP	29:06	40:03
WI	DL	29:34	31:36
HI	LA	32:55	41:46
LA	HI	32:55	45:40
WI	HP	34:23	39:30
HP	HI	39:30	40:40
NI	FR	40:30	44:36
FR	NI	40:30	46:10
HP	LA	40:40	41:46
DL	KK	41:05	42:25
HI	HP	41:46	54:05
HP	HI	41:46	43:50
SA	NI	44:30	44:36
SR	HI	47:02	47:28
SR	SA	47:30	47:40
SR	NI	48:05	3:29
NI	SR	48:05	3:29
SA	KI	49:35	50:46
KK	KT	51:25	51:47
AL	SA	52:13	58:30
SA	AL	52:13	59:23
RO	LI	53:05	7:00
HI	HP	54:30	56:20
WI	HP	58:30	1:40
HP	HI	58:30	4:40
DL	KK	59:30	0:45
DL	KI	1:15	3:00
WI	HP	2:45	4:40
FR	NI	3:05	3:29
SA	DL	3:39	3:49
AL	FR	5:40	7:35
FR	AL	5:40	12:30
NI	SR	5:40	9:20
SR	NI	5:40	9:20
FA	HP	25:22	25:30
SA	WH	25:57	26:23
HP	KI	26:40	27:40
RO	SA	27:00	29:40
SA	AL	27:00	27:50
KK	LA	27:00	28:00
LA	FA	27:00	36:30
FA	LA	27:00	34:00
PA	KK	28:00	31:50
KK	PA	28:00	30:00
SA	AL	28:34	30:22
RO	DL	30:22	31:00
DL	AL	30:22	30:45
DL	RO	30:45	31:00
CR	ZZ	30:50	33:50
WI	AL	32:07	32:17
HI	HP	32:22	45:22
WI	AL	32:40	32:50
DL	KK	32:49	39:20
LI	RO	33:42	47:41
RO	FR	33:42	40:01
FA	LA	36:42	37:00
KT	LA	36:42	38:37
LA	KT	37:00	39:37
KT	LA	39:37	42:40
RO	LI	40:01	47:41
FA	LA	41:00	45:22
MA	WH	41:22	45:22
DL	HP	41:40	43:23
WI	HP	44:10	45:22
FR	LA	44:30	45:22
FA	LA	44:30	45:22
FA	LA	45:39	56:50
KT	CR	45:39	46:10
WI	HP	47:00	48:20
HP	HI	47:00	48:20
HI	HP	47:00	51:22
SA	AL	47:35	53:17
RO	SA	47:41	49:27
WI	HP	48:47	56:50
LA	CR	49:03	50:18
CR	LA	49:03	50:18
MA	NI	50:18	57:18
HP	HI	52:15	53:30
LI	AL	52:27	58:00
RO	AL	53:17	57:20
SA	KK	53:35	56:40
AL	KY	54:00	55:21
AL	KY	56:00	58:00
MA	RO	57:20	59:10
RO	SA	57:37	58:00
SR	JT	58:34	4:30
FA	LA	59:00	12:20
WI	HP	59:51	0:40
AL	FR	0:50	20:07
KK	PA	1:04	3:00
RO	MA	1:15	2:20
FR	AL	2:54	20:07
MA	HI	3:54	5:59
LA	FA	5:06	12:20
MA	RO	5:59	8:00
MA	RO	11:16	12:56
DL	SA	14:07	14:21
MA	ZZ	14:50	38:40
ZZ	MA	14:50	38:40
SA	RO	15:54	21:00
RO	SA	15:54	21:00
DL	HP	20:07	25:00
SA	RO	24:00	35:12
RO	SA	24:00	30:14
HI	FR	26:02	27:02
FR	HI	26:02	27:02
RO	SA	33:15	35:12
KT	KI	34:22	37:40
SA	RO	37:40	42:44
SR	FR	41:37	42:44
KT	HI	41:50	42:44
Nov 11 2003	start 15:15	end 16:10 (55 min)
HP	NI	0:00	1:40
NI	HP	0:00	1:40
SR	WI	0:00	1:50
PA	KK	0:00	3:58
KK	PA	0:00	3:58
RO	BO	2:58	10:00
CL	HI	3:22	5:30
MA	BO	3:59	12:29
WH	PA	4:18	11:53
PA	WH	4:18	11:53
KK	PA	4:26	11:53
WI	DL	6:40	6:50
CR	ZZ	7:00	12:40
ZZ	CR	7:00	12:40
WI	DL	7:50	8:20
DL	KI	7:58	8:46
KT	HP	9:12	15:13
AL	NI	11:30	15:13
SR	NI	11:30	15:13
WH	KK	11:53	13:00
PA	KK	11:53	13:00
BO	HI	12:29	15:37
HI	BO	12:29	15:37
CR	ZZ	14:40	15:13
ZZ	CR	14:40	15:13
KK	WH	15:40	22:26
CL	HI	16:02	19:05
HI	CL	16:38	19:05
CR	ZZ	17:00	19:00
ZZ	CR	17:50	19:00
RO	BO	18:00	19:20
BO	AL	18:00	25:25
AL	BO	18:00	25:25
HI	BO	20:00	26:26
CL	HI	20:39	26:26
SR	WI	21:58	24:30
MA	ZZ	22:20	26:00
ZZ	MA	22:20	26:00
FA	HP	22:39	25:11
KK	WH	23:50	25:00
WH	PA	23:50	25:00
CR	MA	24:00	26:00
SR	NI	24:40	29:59
NI	SR	24:40	29:59
BO	HI	25:25	26:26
AL	HI	26:01	26:26
DL	NI	26:26	28:50
HP	NI	27:05	28:00
HP	DL	28:33	28:50
HP	NI	28:50	29:59
KT	LA	29:37	36:45
LA	KT	30:17	41:00
AL	BO	30:40	31:29
HI	BO	30:40	31:29
BO	HI	30:40	31:29
NI	SR	31:08	31:20
SR	NI	31:08	31:20
HP	NI	31:08	31:20
HP	SR	32:18	36:15
SR	HP	32:18	36:15
KK	FR	33:04	34:06
FR	KK	33:04	34:06
MA	ZZ	33:46	43:00
ZZ	MA	33:46	43:00
CL	HI	35:13	35:30
HI	BO	35:13	35:30
BO	HI	35:13	35:30
CL	HI	35:13	43:58
HI	CL	35:13	38:01
BO	AL	35:30	43:58
WI	DL	37:00	38:00
AL	BO	38:01	43:58
HI	BO	38:01	43:58
DL	KK	38:45	41:20
SR	NI	39:10	43:30
DL	KK	42:17	43:30
NI	KT	47:04	50:16
KT	NI	47:04	50:16
FA	HP	48:55	49:47
WH	NI	49:11	50:16
Nov 12 2003	start 10:20	end 13:37 (197 min)
DL	WI	3:38	4:53
WI	DL	3:49	4:20
WI	KK	9:20	9:22
LA	WI	21:00	21:15
WI	FR	23:45	24:05
FR	WI	23:45	24:05
DL	KI	24:11	24:18
DL	KI	24:48	25:05
DL	KI	25:34	25:40
DL	NI	28:34	30:53
WI	JT	30:11	30:22
WI	DL	30:40	30:53
FR	WI	31:13	32:26
FA	HP	34:19	34:48
FR	WI	37:42	40:30
WI	LA	38:12	38:37
HI	HP	42:50	49:20
FA	LA	45:01	45:12
FA	LA	45:35	52:50
BO	FR	46:10	49:50
WI	HP	47:30	48:02
FR	CL	48:25	49:50
CL	FR	48:25	49:50
WI	HP	48:48	49:20
BO	CL	49:50	50:50
CL	BO	49:50	50:50
HP	BO	49:50	50:50
FR	HP	49:50	51:14
WI	FR	50:50	51:30
HP	HI	50:50	51:14
HI	BO	50:50	51:14
BO	HI	50:50	51:14
FR	BO	51:14	52:17
BO	CL	51:14	1:14
CL	BO	51:14	1:14
WI	HP	52:17	59:17
HP	BO	52:17	59:17
MA	LA	54:44	56:38
HP	CL	56:30	57:09
HP	BO	58:50	1:14
WI	CL	59:25	59:45
HP	BO	1:34	2:15
BO	CL	1:34	14:50
CL	BO	1:34	14:50
HP	CL	2:15	9:53
LI	AL	3:29	3:45
LI	AL	4:20	6:30
JT	HP	5:30	7:19
CR	ZZ	5:48	11:50
ZZ	CR	5:48	11:50
LI	DL	6:39	9:14
DL	LI	6:39	9:14
FA	HP	7:19	8:53
FR	BO	7:19	8:04
DL	CL	9:29	12:28
HP	BO	9:53	10:30
WI	DL	9:53	10:30
FA	LA	10:13	10:50
HP	BO	11:10	14:10
MA	ZZ	13:28	15:37
ZZ	MA	13:28	15:37
HI	HP	16:37	16:55
LI	SA	18:45	21:42
SA	LI	19:21	21:42
DL	SA	19:21	19:29
SA	LI	32:30	39:30
DL	KK	34:00	34:27
FA	HP	35:40	36:14
WI	KK	36:48	37:08
WI	HP	41:50	45:57
FR	SA	42:18	47:05
FA	HP	43:40	43:55
WI	DL	45:58	46:45
DL	WI	45:58	46:45
WI	HP	46:45	50:40
SR	DL	53:10	55:16
DL	SR	53:10	54:37
WI	SR	54:10	54:37
FR	DL	54:28	55:16
DL	FR	54:37	55:16
FR	HP	55:24	58:00
DL	KY	56:52	2:36
FR	HP	58:03	58:37
HP	SR	58:03	1:48
SR	HP	58:03	0:41
WI	HP	59:00	1:48
HP	HI	1:48	6:30
SR	JT	1:49	4:30
HI	HP	1:54	37:55
FR	HI	1:54	5:47
HP	HI	5:47	6:30
FR	HI	6:00	6:30
WI	HP	6:43	9:55
HP	HI	8:34	17:18
NI	AL	9:00	15:00
WI	SR	12:11	15:50
SR	WI	12:11	18:03
WI	DL	18:28	18:35
NI	AL	18:50	20:58
WI	HP	19:19	23:37
HP	HI	21:54	37:55
WI	DL	23:37	25:00
DL	WI	25:00	25:50
DL	KT	25:50	30:06
KT	NI	25:50	26:21
NI	AL	25:50	26:56
CL	KT	28:17	28:21
KT	DL	28:17	30:06
CL	KT	28:17	28:21
DL	HP	30:06	36:36
CL	KT	30:06	33:00
FA	BO	35:09	37:00
CL	HI	36:58	37:55
DL	HP	37:14	37:55
BO	FA	39:19	40:40
HP	NI	41:05	41:33
NI	HP	41:33	42:30
DL	CL	42:00	42:30
CL	DL	42:00	42:30
SR	AL	42:30	43:09
DL	SR	43:09	50:29
AL	SR	43:09	6:25
CL	FA	43:29	7:15
HI	HP	43:59	47:43
FR	NI	43:59	45:50
RO	BO	45:40	49:38
FR	NI	46:45	53:00
KT	AL	46:45	48:26
SR	AL	46:45	6:25
FA	CL	48:00	7:15
KT	FR	48:26	53:00
HI	BO	48:46	6:25
BO	HI	48:46	6:25
HP	HI	49:38	2:06
WI	HP	50:57	57:10
WI	DL	55:18	59:20
FR	DL	56:20	4:45
DL	FR	56:20	4:45
HO	SR	56:47	58:35
HP	BO	2:06	4:25
WI	DL	2:27	3:22
KT	BO	3:02	3:54
KT	BO	4:25	5:55
HP	HI	4:25	6:25
SR	HO	8:30	13:16
HO	SR	8:30	13:03
FA	HP	9:10	9:13
KT	WI	10:25	10:28
CL	NI	13:03	15:49
SA	CL	14:10	15:49
Nov 12 2003	start 13:59	end 14:14 (15 min)
SR	FA	0:00	1:14
HP	KK	0:00	2:16
FR	FA	0:45	11:58
SR	JT	1:14	6:30
JT	SR	1:14	5:38
AL	BO	1:58	11:58
KK	HP	2:16	4:20
HI	HP	2:16	3:12
SA	HI	3:12	6:00
KK	HP	3:12	4:20
HP	KK	4:20	6:30
WI	HP	4:20	5:04
SR	JT	5:34	6:30
LI	WH	7:11	9:20
BO	AL	8:00	11:58
WI	HP	8:24	11:58
HI	HP	10:25	11:58
Nov 12 2003	start 14:30	end 16:05 (95 min)
FR	FA	0:00	3:00
SA	FR	0:06	3:00
KK	BO	1:07	2:09
BO	KK	1:07	2:09
FR	HP	3:00	3:28
CL	HP	3:00	3:28
FR	FA	3:28	7:53
SA	FR	3:43	4:02
WI	DL	4:05	4:20
DL	WI	4:05	4:20
SA	FR	5:12	7:53
WI	HP	5:40	8:00
BO	KK	6:20	10:25
KK	BO	6:20	10:25
MA	ZZ	7:16	28:00
SR	JT	7:24	10:00
SA	FR	7:53	11:22
WH	LI	10:00	11:40
LI	WH	10:00	11:40
SA	NI	11:22	12:48
NI	FA	11:22	12:48
BO	KK	11:58	16:46
KK	BO	11:58	16:46
ZZ	MA	13:00	28:00
SA	NI	13:36	15:00
FR	FA	13:36	23:00
HP	HI	14:07	14:40
CL	FA	14:54	19:00
KT	HP	15:49	17:44
SA	KK	16:35	22:19
KT	WI	17:44	18:12
KT	HP	18:12	21:00
DL	FA	18:20	20:20
WI	HP	18:25	21:00
SA	KK	18:50	21:50
KK	SA	18:50	21:50
JT	CL	20:54	22:34
CL	NI	23:34	28:50
SR	NI	23:34	43:15
KK	SA	23:50	24:00
SA	KK	23:50	24:00
WI	HP	24:25	25:45
FR	FA	24:49	35:00
FA	FR	24:49	28:32
KT	WI	25:45	27:56
KT	HP	27:56	46:20
HP	KI	27:56	29:00
CL	NI	31:35	49:00
RO	BO	32:36	44:36
BO	RO	33:48	44:36
SA	RO	33:48	34:00
ZZ	MA	34:27	49:00
SA	RO	35:03	38:17
LI	SA	35:21	36:36
NI	CL	35:49	49:00
AL	BO	36:36	38:17
AL	SA	38:17	44:36
SA	AL	38:17	44:36
LA	FR	39:29	40:30
MA	ZZ	39:51	49:00
HO	SR	41:31	48:20
SR	HO	43:15	49:00
RO	AL	43:15	44:16
AL	BO	43:15	45:47
RO	BO	44:16	44:36
BO	AL	44:36	45:07
SA	RO	44:36	44:50
SA	AL	44:50	45:07
SA	BO	45:07	45:47
RO	AL	45:07	45:47
LA	FR	45:23	47:37
LA	FR	48:00	49:00
FR	LA	48:00	49:00
NI	CL	49:41	2:32
CL	NI	49:41	53:21
WI	DL	49:46	49:58
KT	FA	50:48	14:09
SA	NI	51:50	52:20
DL	CL	53:21	53:26
LA	FA	53:35	54:50
CL	NI	57:26	0:42
DL	AL	57:40	0:42
DL	CL	0:42	8:20
AL	CR	2:18	5:40
CR	AL	2:18	5:40
WI	DL	2:18	4:03
CL	HP	2:32	4:03
HP	CL	2:32	11:30
CL	DL	4:03	8:20
NI	KT	4:25	6:58
LA	KK	5:40	8:28
KK	AL	5:40	8:28
AL	KK	5:40	8:28
RO	BO	8:09	11:01
BO	RO	8:09	11:01
WI	HP	8:20	11:30
CL	HP	8:20	11:30
AL	BO	11:01	19:00
BO	AL	11:01	19:00
SR	HO	11:21	11:37
HO	SR	11:21	11:37
NI	CL	11:30	12:00
CL	NI	11:30	12:00
NI	CL	14:09	16:22
CL	NI	14:09	16:22
FA	NI	14:09	16:22
KT	FA	14:09	14:33
RO	BO	15:23	19:00
WI	DL	15:30	16:22
DL	WI	15:30	16:22
FA	HP	17:35	17:39
HP	SR	17:39	20:00
SR	HP	17:39	19:06
ZZ	MA	17:40	18:45
HO	MA	17:40	18:45
KT	KK	18:07	23:00
KK	KT	18:07	22:30
HP	SR	19:06	20:00
MA	ZZ	19:22	20:00
HP	HO	20:00	21:00
HO	SR	20:00	26:07
SR	HO	20:00	28:20
AL	NI	22:15	28:20
NI	AL	22:15	28:20
ZZ	MA	22:30	25:00
SA	KK	22:30	23:00
SA	KK	24:30	28:20
HP	HO	24:55	28:20
ZZ	MA	25:40	26:33
KT	HP	25:49	26:07
MA	ZZ	26:33	27:00
KK	KT	27:21	28:20
Nov 13 2003	start 13:40	end 15:26 (106 min)
SR	JT	0:00	6:00
JT	SR	0:00	4:00
WI	KI	5:03	5:40
WI	KI	6:50	7:50
ZZ	MA	8:08	25:00
MA	HO	13:50	14:56
HO	MA	13:50	15:05
MA	ZZ	15:50	25:00
SA	LI	19:06	19:18
SR	NI	20:46	30:00
NI	SR	20:46	30:00
FA	LA	23:21	30:00
FR	KK	23:45	35:00
KK	FR	23:45	35:00
ZZ	MA	26:25	26:47
SA	DL	27:15	28:30
MA	ZZ	27:44	36:00
ZZ	MA	27:44	36:00
BO	AL	29:47	36:00
FA	KT	30:16	31:37
SA	DL	31:00	32:25
WI	HP	31:11	32:00
LA	KY	32:51	36:00
CL	JT	33:10	34:04
SA	DL	34:33	35:47
SA	DL	36:38	40:00
JT	CL	37:04	38:00
CL	FA	41:10	41:23
DL	AL	42:23	45:56
AL	DL	42:23	45:56
LA	WH	43:00	45:00
WH	LA	43:00	43:05
HO	WH	47:27	49:55
WH	HO	47:45	49:55
BO	SR	7:48	8:56
SR	SA	8:04	8:56
CL	ZZ	9:00	15:29
ZZ	CL	9:00	15:29
AL	KK	12:48	15:40
KK	AL	12:48	15:40
SA	SR	16:23	17:10
CL	ZZ	16:56	24:30
ZZ	CL	16:56	24:30
HO	KK	19:00	25:38
KK	HO	19:00	25:38
PA	KK	25:38	26:00
KK	HO	25:38	26:00
PA	KK	26:20	30:00
KK	PA	26:20	27:00
HO	KK	27:00	29:00
ZZ	CL	28:32	28:50
KK	PA	29:00	30:00
HI	FA	36:50	37:00
FA	HI	36:50	37:00
SA	FR	45:10	46:00
Nov 14 2003	start 9:55	end 11:15 (80 min)
WH	PA	0:00	7:03
PA	WH	1:03	5:00
MA	LA	2:37	4:37
BO	FR	3:54	5:00
FR	SR	8:48	9:48
PA	WH	8:58	14:14
WH	PA	9:47	14:14
KK	PA	11:35	14:14
KK	PA	14:17	20:00
PA	WH	14:17	18:30
WH	PA	14:17	18:30
FA	LA	21:15	36:00
KK	PA	21:23	23:30
PA	KK	21:36	23:30
PA	NI	24:00	24:50
SA	HI	26:47	27:20
CL	HO	30:44	30:55
HO	CL	30:44	30:55
SR	JT	31:43	32:00
MA	PA	33:29	34:20
MA	PA	34:37	35:47
KT	MA	40:47	41:00
KT	MA	42:00	42:26
KT	FR	50:35	53:00
LA	HP	52:46	53:05
FA	HP	56:03	57:00
HO	SR	58:00	2:00
SA	FA	0:01	0:14
NI	FA	0:14	2:10
FA	NI	0:14	2:10
LA	WH	6:13	6:19
Nov 14 2003	start 11:48	end 12:45 (57 min)
HP	KI	0:00	9:00
DL	MA	5:55	11:00
MA	DL	5:55	11:00
LI	DL	7:50	11:00
LI	WH	12:02	16:00
LI	KI	16:17	16:30
WH	LI	17:21	26:15
LI	WH	27:18	32:20
CR	WH	32:28	38:00
HO	WH	38:30	48:00
WI	KI	41:54	42:44
WI	KI	43:24	44:01
WI	KI	44:37	53:00
WH	HO	49:30	49:55
HO	WH	49:30	49:55
Nov 16 2003	start 13:05	end 14:05 (60 min)
AL	FR	0:00	13:39
FR	AL	0:00	4:22
DL	WH	1:27	5:10
LA	NI	1:49	2:13
NI	LA	1:49	2:13
LA	NI	4:15	5:16
NI	LA	4:15	5:16
KK	FR	4:22	6:15
LI	WH	7:15	14:00
KK	LI	14:42	15:40
LI	WH	15:58	16:10
DL	KI	22:02	22:05
LI	DL	22:12	32:00
KT	HP	27:27	35:03
HP	KT	33:20	35:05
KT	HP	39:20	40:00
HP	KT	39:20	40:00
KT	HP	40:13	44:00
LI	HI	41:13	41:23
KK	BO	49:52	59:00
KT	HP	50:17	50:22
CR	ZZ	53:30	54:00
LA	KT	55:00	2:44
NI	FA	57:13	0:45
FA	NI	57:13	0:45
SR	FR	58:34	59:27
HP	NI	58:55	0:45
MA	ZZ	1:27	2:50
ZZ	MA	1:27	2:50
LA	KT	1:45	2:44
Nov 19 2003	start 10:11	end 15:30 (319 min)
SA	LI	1:27	13:00
HP	KI	6:00	8:53
HP	NI	9:01	13:40
NI	FA	10:09	10:15
DL	WH	10:35	13:00
ZZ	HP	11:02	11:16
DL	KI	13:06	13:38
DL	KI	14:03	14:48
DL	KI	15:21	15:43
DL	KI	15:53	16:03
AL	KY	35:04	37:40
WI	CL	35:16	37:58
SA	BO	37:14	37:35
BO	SA	40:00	44:25
WI	CL	40:00	41:00
SR	JT	54:08	54:29
JT	DL	0:25	1:25
CL	HP	21:11	34:30
HP	CL	24:10	25:50
HP	CL	26:09	34:30
SR	AL	26:30	26:40
SA	AL	27:00	37:20
MA	DL	29:35	33:40
LI	KT	33:15	35:42
CL	KY	34:58	35:53
BO	JT	36:45	37:13
AL	NI	37:30	37:35
SR	AL	37:44	39:30
LI	WH	38:45	50:00
BO	JT	39:50	41:04
NI	JT	39:50	40:00
SR	CL	40:13	56:36
CL	SR	40:13	56:36
FA	CR	40:33	40:44
RO	LI	41:14	50:00
BO	JT	43:04	44:00
DL	KI	44:19	44:21
FA	JT	48:00	55:00
JT	FA	48:00	55:00
KI	HP	53:43	53:55
RO	LI	55:48	57:30
BO	JT	57:23	58:00
BO	SA	6:38	32:30
DL	KI	12:16	12:39
LA	FR	13:03	13:09
LA	FR	13:36	20:00
DL	KI	14:07	21:45
BO	SA	15:26	30:00
LI	FA	19:00	19:30
FA	LI	19:00	19:30
DL	KI	21:58	24:53
LA	FR	23:12	33:00
LI	AL	23:56	28:00
KI	DL	24:23	26:58
DL	KI	24:23	26:58
KT	CR	24:44	28:50
CR	AL	31:03	33:50
LI	AL	31:03	33:50
BO	SA	34:43	36:00
BO	SA	38:55	41:30
RO	LI	39:30	41:30
DL	JT	42:00	44:00
JT	DL	42:00	44:00
SA	RO	42:53	43:50
RO	SA	42:53	43:50
LI	RO	44:32	51:36
FA	LA	45:00	51:03
LA	FA	45:00	51:03
MA	ZZ	1:00	5:40
ZZ	MA	1:00	5:40
ZZ	MA	7:35	8:47
MA	ZZ	8:47	10:20
SR	MA	10:20	13:30
ZZ	MA	10:20	13:00
MA	SR	13:00	13:30
FR	FA	13:00	24:00
FA	FR	13:00	24:00
ZZ	MA	14:22	36:00
KT	KK	16:21	18:00
BO	AL	19:25	34:12
AL	BO	19:25	34:12
RO	BO	20:55	23:12
KK	PA	21:08	22:37
RO	AL	23:12	25:46
FA	HP	24:03	24:30
FA	FR	24:30	25:30
MA	ZZ	26:01	36:00
SR	JT	27:26	31:30
JT	SR	27:26	29:50
RO	BO	27:50	34:12
HP	NI	30:20	35:01
NI	HP	31:36	35:01
SR	CL	32:00	40:12
CL	SR	32:00	35:01
SA	AL	32:32	34:12
MA	WI	35:50	39:35
KK	ZZ	35:50	48:15
ZZ	KK	35:50	48:15
SA	RO	37:04	39:12
RO	DL	37:04	39:00
DL	RO	37:04	39:00
BO	AL	37:30	41:44
AL	BO	37:30	41:44
LA	NI	38:26	44:27
DL	RO	40:49	41:12
DL	RO	41:50	44:50
RO	DL	41:50	47:00
SR	CL	42:30	46:23
LA	NI	42:40	48:20
RO	DL	44:50	47:00
NI	LA	45:36	48:20
JT	SR	46:23	47:50
SR	BO	46:23	48:51
BO	CL	46:23	6:50
CL	BO	46:23	6:50
LA	KK	46:50	48:15
KK	LA	48:20	56:10
LA	KK	48:20	56:10
SR	HP	48:51	52:20
JT	HP	49:23	50:30
CR	DL	50:30	56:30
HP	BO	52:50	55:10
HP	SR	52:55	54:44
SR	FA	52:55	54:44
FA	SR	52:55	54:44
HP	BO	54:44	55:10
SR	HP	55:10	56:40
HP	SR	55:10	56:40
NI	CL	6:50	19:43
CL	NI	6:50	20:00
HP	BO	14:09	15:36
BO	HP	14:09	14:15
HP	BO	15:36	17:20
CL	NI	19:43	20:00
NI	AL	19:43	20:00
AL	FA	19:43	36:10
NI	CL	20:15	27:20
CL	NI	20:15	27:20
FA	AL	20:30	22:07
HP	NI	21:50	23:50
KK	HO	25:53	26:00
DL	CL	29:20	32:15
HP	CL	31:30	32:15
HP	NI	33:00	36:00
SA	HI	43:03	44:03
SR	FR	54:00	58:30
FR	SR	54:00	6:00
KT	FA	57:26	58:01
LA	KT	57:56	58:01
LA	WI	1:05	1:30
KK	PA	3:11	5:00
KY	AL	3:42	3:52
LA	KT	5:40	11:58
DL	HP	7:26	13:28
FR	SR	7:54	13:40
WI	HP	7:59	9:02
CL	HI	9:44	13:40
HP	DL	10:50	12:20
SR	FR	12:00	13:40
FR	KK	16:55	17:20
Nov 21 2003	start 10:23	end 13:46 (203 min)
WH	PA	0:00	0:25
WH	PA	1:14	13:50
RO	ZZ	21:56	27:00
ZZ	RO	21:56	27:50
KK	PA	28:06	31:15
KK	PA	33:00	38:30
LI	ZZ	37:19	37:51
SA	LI	10:00	15:13
LI	SA	10:00	18:21
RO	LI	13:00	14:51
SA	RO	15:13	15:23
SA	LI	16:20	18:21
RO	LI	17:00	17:51
KI	HP	25:00	31:00
SR	WI	25:17	25:50
WI	SR	25:17	25:50
HP	KI	25:33	31:00
JT	KT	25:49	26:30
SR	WI	26:38	29:04
WI	SR	26:38	29:04
KK	SR	29:56	31:00
BO	WI	30:47	30:51
MA	KT	31:18	38:20
HP	KI	31:50	33:05
KI	HP	31:50	35:00
FA	LA	34:03	52:00
AL	KY	35:53	40:01
FR	KK	36:31	53:40
KK	FR	36:31	53:40
BO	SA	38:20	39:30
KT	SA	38:20	45:00
PA	AL	40:01	40:10
DL	WH	40:50	47:15
LI	WH	40:50	47:15
MA	LA	42:50	46:30
AL	KY	43:25	45:29
HP	AL	45:29	47:08
AL	HP	45:29	47:08
KT	CL	46:27	47:27
CL	KT	46:27	47:27
LA	MA	46:30	48:19
RO	LI	46:45	53:40
LI	WH	46:45	53:40
SA	FR	47:38	51:11
AL	KY	47:50	53:40
HP	KT	48:11	48:14
LA	FA	48:19	52:00
SR	RO	48:46	48:54
RO	SR	48:46	48:54
SR	JT	48:56	53:40
MA	ZZ	50:58	8:27
KT	HP	51:06	51:30
KK	FR	51:11	53:40
FR	KK	51:11	53:40
SA	FR	52:46	53:40
FA	LA	54:34	12:30
SR	JT	55:23	57:00
AL	KK	55:48	59:50
LI	WH	55:50	0:00
SA	FR	56:43	3:00
DL	KK	56:50	1:17
AL	KK	56:50	57:54
FR	SA	57:41	3:00
KK	DL	57:54	1:17
AL	HP	59:30	4:22
HP	AL	59:30	2:19
KT	DL	59:56	3:18
SR	HP	2:19	9:01
HP	SR	2:19	9:01
SA	DL	3:18	4:00
AL	KY	4:22	5:18
SA	HP	5:00	5:14
DL	KK	7:01	10:07
SA	KK	7:01	10:07
HP	JT	7:34	8:00
SR	JT	7:34	8:00
ZZ	MA	8:27	8:41
LA	MA	8:27	8:40
MA	ZZ	8:40	21:00
KK	KT	10:07	13:50
BO	KK	13:55	22:45
KK	BO	13:55	22:45
SA	BO	16:30	17:53
BO	SA	16:30	17:53
KT	BO	16:30	17:53
RO	LA	17:17	22:05
LA	WH	17:17	19:26
WI	CL	17:44	18:00
ZZ	MA	18:12	21:00
WI	CL	19:11	24:40
CL	BO	19:11	24:40
BO	CL	19:11	24:40
LA	RO	19:26	22:05
MA	NI	21:00	29:00
KK	HI	22:45	26:00
HI	KK	22:45	26:00
SA	RO	23:25	34:10
HP	KI	24:10	24:18
LA	PA	24:40	26:00
CL	BO	24:40	37:27
BO	CL	24:40	37:27
SR	JT	25:50	30:00
HP	BO	27:09	37:27
LA	FA	28:45	44:42
MA	ZZ	29:33	30:00
RO	SA	32:18	37:00
SA	KK	34:10	34:21
WI	CL	37:27	43:30
HP	BO	38:00	43:37
BO	HP	38:00	43:37
RO	SA	38:41	41:00
SR	NI	38:50	41:00
SR	HP	41:00	43:37
KT	JT	43:13	43:23
KT	JT	43:30	45:20
JT	KT	43:30	45:20
SR	CL	43:37	51:20
CL	SR	43:37	51:20
FA	LA	44:37	58:51
HP	NI	45:15	1:26
PA	SA	45:20	45:25
KT	JT	47:52	49:00
JT	KT	47:52	49:00
RO	BO	47:53	54:17
PA	WH	48:21	50:00
LA	FA	49:04	0:40
RO	FR	55:16	56:00
Nov 21 2003	start 13:58	end 14:14 (16 min)
FA	NI	0:00	10:42
CR	NI	0:00	10:42
LA	FR	1:07	6:45
FR	LA	1:07	5:58
ZZ	WH	2:00	12:56
KY	WH	4:50	6:00
PA	CL	7:14	7:30
CL	MA	9:00	10:45
CR	FR	10:42	14:00
FR	CR	10:42	14:00
Nov 21 2003	start 14:28	end 15:57 (89 min)
KK	WH	0:00	4:50
KK	ZZ	6:20	8:23
ZZ	KK	6:20	15:11
PA	ZZ	8:23	15:11
SR	HO	8:53	20:47
HO	SR	8:53	12:30
DL	KK	9:27	14:00
LA	AL	11:05	18:50
HP	KK	11:43	14:00
FR	AL	13:44	16:45
DL	KK	15:11	15:50
SR	HO	15:41	20:47
HO	SR	15:41	20:47
KK	DL	16:03	17:23
DL	HP	17:23	26:50
KT	WI	18:24	22:00
FR	CL	20:20	40:56
CL	FR	20:20	40:56
AL	BO	21:23	28:58
BO	AL	21:23	28:58
HI	AL	21:46	28:58
SR	HO	22:09	26:25
HO	JT	22:09	26:25
HP	DL	22:28	26:50
LA	CL	24:17	24:34
DL	KY	26:50	27:21
HP	KK	27:58	32:00
HI	BO	29:00	30:16
BO	HI	29:00	30:16
SA	KT	31:00	40:00
DL	HP	33:04	40:00
HP	DL	33:04	40:00
KK	PA	33:17	37:00
PA	KK	33:17	36:46
LA	KY	35:36	40:20
RO	BO	35:44	45:39
BO	HI	35:44	51:25
HI	BO	35:44	51:25
CL	NI	40:56	41:35
NI	CL	40:56	41:35
LA	NI	40:56	41:35
LA	WI	41:35	48:27
HP	DL	43:27	45:39
MA	CL	43:46	45:39
CL	NI	43:46	47:00
NI	CL	43:46	47:00
SR	FR	44:41	45:39
HP	BO	45:39	52:50
MA	HP	45:39	47:33
KT	SA	46:25	53:44
MA	HI	47:33	49:30
JT	WI	48:07	48:27
LA	WI	49:26	51:50
CL	NI	49:39	54:17
NI	CL	49:39	50:26
BO	HP	51:25	52:50
LA	CL	51:50	52:50
MA	NI	51:50	54:17
HI	BO	52:50	59:00
BO	HI	52:50	59:00
LA	WI	52:50	5:00
HP	HI	53:26	59:00
SA	KT	53:44	56:00
MA	HP	54:25	55:13
MA	ZZ	56:15	9:20
ZZ	MA	56:15	9:20
WI	LA	5:53	6:59
MA	ZZ	10:00	19:00
ZZ	MA	10:00	19:00
LI	WH	11:00	21:50
SA	KK	12:46	13:15
CL	NI	14:00	17:15
KT	FR	15:30	17:30
ZZ	MA	19:00	23:00
Nov 26 2003	start 10:30	end 10:57
BO	HP	13:04	20:38
FR	HP	15:01	16:30
HP	BO	16:30	20:38
SA	BO	20:38	21:00
SA	HP	21:00	22:20
HP	HI	22:20	23:10
Nov 26 2003	start 11:40	end 12:50
SA	LI	6:16	8:14
ZZ	WH	8:41	16:00
SA	LI	8:47	9:55
SA	LI	12:30	14:07
MA	ZZ	18:30	19:18
ZZ	MA	18:30	19:18
KK	WH	24:00	29:00
BO	WH	24:00	24:40
NI	HP	25:08	34:40
LI	HI	28:32	29:44
ZZ	MA	29:36	38:14
KK	LI	29:44	30:59
LI	HI	30:59	33:00
LI	HI	34:13	36:31
CR	AL	35:50	37:44
LI	KK	36:59	38:55
KK	HI	36:59	38:55
HI	KK	36:59	38:55
HP	SR	37:44	39:30
SR	HP	37:44	39:30
DL	KT	38:22	40:30
MA	ZZ	39:20	42:00
ZZ	MA	39:20	42:00
KK	HI	40:00	46:12
HI	KK	40:00	46:12
HP	JT	40:10	40:50
SR	CR	40:10	46:00
CR	SR	40:10	46:00
SA	KK	44:57	46:12
SR	HO	46:00	47:00
HO	SR	46:00	47:00
HI	KK	46:34	49:00
BO	HP	48:25	49:58
HI	KK	49:00	58:05
KK	HI	49:00	58:05
BO	HP	51:14	51:44
KK	HI	59:04	3:20
HI	KK	59:04	3:20
KK	HI	3:43	8:00
HI	KK	3:43	8:00
Nov 26 2003	start 13:12	end 15:53
RO	MA	0:00	0:30
CL	HI	1:15	3:30
MA	ZZ	1:32	6:00
PA	NI	9:20	10:00
BO	HI	11:13	32:18
WI	RO	12:00	14:00
KK	PA	12:08	13:04
KK	PA	13:04	17:50
PA	KK	13:04	23:40
MA	HI	16:17	16:34
HI	BO	16:34	32:18
WI	RO	17:00	19:20
DL	AL	18:07	21:14
AL	DL	18:07	21:14
KK	PA	19:17	23:40
RO	WI	19:55	23:00
WI	RO	19:55	23:00
HP	DL	21:14	24:50
DL	HP	21:14	24:50
WI	RO	21:50	23:12
RO	NI	21:50	28:00
AL	DL	22:01	24:50
HP	HI	24:50	33:04
DL	AL	24:50	33:00
NI	RO	25:40	27:00
MA	ZZ	27:00	38:50
AL	DL	29:00	33:00
RO	WI	31:57	36:00
HI	HP	32:18	34:29
HP	HI	32:18	33:04
BO	HI	33:04	37:13
LI	AL	33:19	37:26
FA	LA	33:53	37:25
DL	NI	34:09	37:54
HP	HI	34:29	37:13
HI	BO	34:29	34:38
HI	HP	34:38	39:13
WI	RO	35:41	36:00
RO	WI	35:41	36:00
ZZ	MA	35:50	38:50
HP	BO	37:13	39:13
BO	HP	37:13	39:13
DL	KK	38:01	44:10
FA	LA	38:19	1:22
KK	DL	39:00	40:22
LI	HI	40:39	41:02
SA	LI	41:32	48:00
DL	HP	44:25	53:18
HP	DL	44:25	53:18
KT	AL	44:43	46:20
AL	KT	44:43	48:00
HP	DL	47:25	49:41
SR	JT	48:28	50:00
SA	LI	48:54	52:00
LA	FA	51:58	4:40
HP	DL	52:41	53:18
DL	NI	53:39	55:25
DL	HP	56:17	58:00
HP	DL	56:43	57:09
HP	KI	4:10	5:49
HP	KI	6:21	8:00
CL	ZZ	7:49	8:50
DL	KI	15:43	16:29
KK	WH	20:01	21:30
WH	KK	20:01	21:30
NI	CL	20:25	21:30
CL	NI	20:25	21:30
LA	CL	42:16	42:19
KT	AL	44:28	54:27
ZZ	MA	46:41	3:00
SA	KK	47:11	47:18
WH	KK	50:44	51:09
RO	FR	52:00	55:36
FR	RO	52:00	4:50
WI	RO	52:25	54:00
[truncated: 548 more rows]
