# Supplementary material for: Precise time-matching in chimpanzee allogrooming does not occur after a short delay
Source: PLoS One. 2018 Sep 11;13(9):e0201810. doi: 10.1371/journal.pone.0201810 (PMC6133271; doi:10.1371/journal.pone.0201810)
Supplement: S1 Supplementary Material — (ZIP) [file pone.0201810.s001.zip › readme.txt]

# Description of data used in 'Precise-time matching in chimpanzees does not occur after a short delay'

This data was collected by Yvan I. Russell at Chester Zoo in 2003. For more 
about the data collection, see Russell (2007). The archive contains the 
following files, which are described in more detail in the next section.

- `raw_grooming_data.txt`
  The raw data collected by the observer (this was originally from a  paper and 
pencil datasheet, and then typed into a text file).
    
- `events.csv`
  A machine-processed version of the raw data which records each event as a 
separate record in Comma-Separated Values (CSV) format.
  
- `sessions.txt`
  A text file that contains start and end times of each observation session on a separate line.
  
- `kin.csv`
  A matrix of kin coefficients for every dyad, in Comma-Separated Values (CSV) 
format. This information was provided in Russell (2007) and consisted of partial 
information of kin relationships. 

- `comovement.csv`
  A matrix of comovement values for every dyad, in Comma-Separated Values (CSV) 
format. This information was provided in Russell (2008) and was a record of the 
amount of times that individuals were seen departing and entering the indoor 
enclosure at the zoo. This data was used in an earlier analysis but then we 
removed this aspect of our analysis when there were no significant effects.

- `proxim.csv`
This information was provided in Russell (2007) and was a record of the amount 
of times that individuals were seen simply being within 10 metres of another. 
This data was used in an earlier analysis but then we removed this aspect of our 
analysis when there were no significant effects.

## File details

### raw_grooming_data.txt

This is a text file that can be loaded into e.g. Notepad or any other text 
editor.  Each line of the file either contains a session header, or a record of 
a grooming event.

Session headers are separated by blank lines, and give the date, start time, and 
end-time of the observation session.  Subsequent lines are grooming events that 
were observed during that session.

Grooming events are recorded in the format:

I, J, S, F

where I is the initiator of grooming, J is the recipient, and S and F are start 
and end times as recorded by the second-hand on the observer's stop-watch.
Individuals are identified by their initials, which can be cross-referenced with 
the file `chimps.txt`.

The raw grooming data is pre-processed by the R script `reciprocity.R` to 
produce a data-frame of events, which is recorded in the file `events.csv`.
  
### events.csv

This CSV file contains records with the following attributes:

Column              | Description
------              | -----------
`session`           | The session number that this event was recorded in.  
`I`                 | The initials of the chimpanzee initiating grooming.
`J`                 | The initials of the recipient of grooming.
`start`             | The start time as an offset to the observation session start time.
`end`               | The time that grooming ended, as an offset to the session start time.
`start_time_seconds`| The time that grooming started, in seconds, from session start time.
`end_time_seconds`  | The time that grooming ended, in seconds, from session start time.
`duration`          | The duration of grooming in seconds.


### sessions.txt

Each line of this text file records the start date and time and end date and 
time of all observation sessions, in the format:

<DATE>@<TIME> <DATE>@<TIME>

where the first date/time is the start of the session, and the second is the end 
of the session.   These can be cross-referenced with the session numbers 
recorded in `events.csv` using the line number in the text file.


### chimps.txt

This is a text file which records a mapping between the initials of each 
Chimpanzeee, and its full name, on a separate line.  

Each line is in the format:

<INITIALS> = <FULL NAME>


Reference:

Russell, Y. I. (2007). Reputations and polyadic interactions among great apes. 
PhD Thesis, University of Liverpool.
