# Supplementary material for: Precise time-matching in chimpanzee allogrooming does not occur after a short delay
Source: PLoS One. 2018 Sep 11;13(9):e0201810. doi: 10.1371/journal.pone.0201810 (PMC6133271; doi:10.1371/journal.pone.0201810)
Supplement: S1 Supplementary Material — (ZIP) [file pone.0201810.s001.zip › sessions.txt]

4/11/2003@9:52 4/11/2003@11:26 
4/11/2003@11:50 4/11/2003@14:26
5/11/2003@10:43 5/11/2003@12:41
5/11/2003@13:06 5/11/2003@15:40
6/11/2003@10:18 6/11/2003@14:24
6/11/2003@14:50 6/11/2003@16:06
7/11/2003@10:45 7/11/2003@13:30
7/11/2003@14:04 7/11/2003@16:06
11/11/2003@10:42 11/11/2003@14:30
11/11/2003@15:15 11/11/2003@16:10
12/11/2003@10:20 12/11/2003@13:37
12/11/2003@13:59 12/11/2003@14:14
12/11/2003@14:30 12/11/2003@16:05
13/11/2003@13:40 13/11/2003@15:26
14/11/2003@9:55 14/11/2003@11:15
14/11/2003@11:48 14/11/2003@12:45
16/11/2003@13:05 16/11/2003@14:05
19/11/2003@10:11 19/11/2003@15:30
21/11/2003@10:23 21/11/2003@13:46
21/11/2003@13:58 21/11/2003@14:14
21/11/2003@14:28 21/11/2003@15:57
26/11/2003@10:30 26/11/2003@10:57
26/11/2003@11:40 26/11/2003@12:50
26/11/2003@13:12 26/11/2003@15:53
27/11/2003@10:25 27/11/2003@11:20
27/11/2003@11:42 27/11/2003@15:37
28/11/2003@9:55 28/11/2003@11:30
28/11/2003@10:53 28/11/2003@15:19
